# Supplementary material for: Peripheral NOD-like receptor deficient inflammatory macrophages trigger neutrophil infiltration into the brain disrupting daytime locomotion
Source: Commun Biol. 2022 May 16;5:464. doi: 10.1038/s42003-022-03410-z (PMC9110401; doi:10.1038/s42003-022-03410-z)
Supplement: Supplementary file 3 — Supplementary Data 1 [file 42003_2022_3410_MOESM3_ESM.xlsx]

## Sheet: Fig1a
X		baseMean	log2FoldChange	lfcSE	stat	pvalue	padj	external_gene_name			RNAseq data on whole 4 dpf animals Mut/Sib
1	ENSDARG00000001437	83.753	-0.898137	0.173976	-5.16241	2.44e-07	2.28e-05	slc2a1a
2	ENSDARG00000001452	112.512	0.734604	0.150074	4.89493	9.83e-07	7.78e-05	adam8a
3	ENSDARG00000001463	349.291	0.724701	0.230526	3.14368	0.00166838	0.0366227	tdh2
4	ENSDARG00000002311	70.6931	-0.669232	0.203468	-3.28913	0.00100499	0.0245388	fabp11b
5	ENSDARG00000003077	46.9189	1.43904	0.294798	4.88143	1.05e-06	8.23e-05	gpx9
6	ENSDARG00000003081	5849.79	0.659181	0.153865	4.28414	1.83e-05	0.000990107	mybphb
7	ENSDARG00000003523	52.6957	1.26061	0.216048	5.83486	5.38e-09	8.38e-07	itln3
8	ENSDARG00000004748	1538.79	0.634349	0.0950549	6.6735	2.5e-11	5.74e-09	zgc:100868
9	ENSDARG00000006207	237.533	0.707123	0.132578	5.33363	9.63e-08	1.05e-05	gpx1b
10	ENSDARG00000006427	2201.5	-0.64976	0.0910563	-7.13581	9.62e-13	2.59e-10	fabp2
11	ENSDARG00000006811	152.994	-0.669245	0.136525	-4.90201	9.49e-07	7.6e-05	sult1st6
12	ENSDARG00000007024	393.721	-0.891068	0.109261	-8.15541	3.48e-16	1.39e-13	uox
13	ENSDARG00000007576	9437.9	1.33884	0.413322	3.23922	0.00119859	0.0280153	crybb1l1
14	ENSDARG00000007715	616.374	1.28908	0.416564	3.09456	0.00197104	0.0416962	lgsn
15	ENSDARG00000007769	33.4068	3.06289	0.372894	8.21383	2.14e-16	9.16e-14	sult5a1
16	ENSDARG00000008306	177.855	-0.66824	0.154037	-4.33817	1.44e-05	0.000813722	rdh5
17	ENSDARG00000009123	51.5714	0.782866	0.205313	3.81304	0.000137266	0.00505028	sele
18	ENSDARG00000010423	239.594	1.10811	0.128243	8.64072	5.59e-18	2.55e-15	npsn
19	ENSDARG00000010434	1048.36	0.593646	0.0892523	6.65132	2.9e-11	6.47e-09	clu
20	ENSDARG00000010437	53.9838	0.648283	0.199537	3.24894	0.00115837	0.0272416	tent5c
21	ENSDARG00000011998	868.366	1.31167	0.386861	3.39056	0.000697509	0.018545	bfsp2
22	ENSDARG00000012381	700.047	0.617205	0.116492	5.29824	1.17e-07	1.24e-05	hsc70
23	ENSDARG00000012395	172.517	1.79383	0.15345	11.6901	1.43e-31	2.49e-28	mmp13a
24	ENSDARG00000012829	98.2034	-0.808528	0.159885	-5.05695	4.26e-07	3.67e-05	asah2
25	ENSDARG00000012903	184.475	-0.626675	0.118876	-5.27168	1.35e-07	1.38e-05	slc34a2a
26	ENSDARG00000013251	68.1187	1.29791	0.244332	5.31205	1.08e-07	1.17e-05	hsf4
27	ENSDARG00000013771	55.8765	0.685857	0.199292	3.44146	0.000578582	0.0162449	ctss2.2
28	ENSDARG00000013855	21.0578	1.13124	0.345867	3.27074	0.00107265	0.0257639	slc12a3
29	ENSDARG00000014024	119.966	0.759743	0.169702	4.47694	7.57e-06	0.00046311	ms4a17a.4
30	ENSDARG00000016319	2575.7	0.60804	0.0540595	11.2476	2.38e-29	3.25e-26	c9
31	ENSDARG00000016656	84.9982	0.803827	0.169577	4.74017	2.14e-06	0.000149732	mgme1
32	ENSDARG00000016939	47.8816	0.746545	0.212107	3.51965	0.00043211	0.0127064	itgb2
33	ENSDARG00000016963	72.5331	-0.608888	0.17253	-3.52917	0.000416872	0.0123151	slc16a1a
34	ENSDARG00000018283	180.596	0.706588	0.12215	5.78459	7.27e-09	1.1e-06	cyba
35	ENSDARG00000018351	424.293	-0.789895	0.0828608	-9.5328	1.53e-21	1.05e-18	hpda
36	ENSDARG00000019228	155.89	-0.630196	0.133988	-4.70337	2.56e-06	0.000174107	mogat2
37	ENSDARG00000019492	142.751	-0.920095	0.140086	-6.56807	5.1e-11	1.11e-08	shbg
38	ENSDARG00000019521	185.509	2.18095	0.154943	14.0759	5.35e-45	2.56e-41	mpx
39	ENSDARG00000019772	38.8026	-0.773	0.232786	-3.32065	0.000898073	0.0224729	si:ch1073-280e3.1
40	ENSDARG00000020952	178.624	-0.607972	0.142395	-4.26961	1.96e-05	0.00104706	si:ch211-214j8.1
41	ENSDARG00000021208	74.3174	-0.634646	0.190587	-3.32996	0.00086859	0.0218208	serpind1
42	ENSDARG00000021720	106.074	-0.986485	0.148235	-6.65487	2.84e-11	6.39e-09	col7a1
43	ENSDARG00000021889	16.6845	1.38354	0.404258	3.42241	0.000620676	0.0170347	gja3
44	ENSDARG00000023157	51.3775	0.679825	0.205772	3.30378	0.000953898	0.0235923	cbln10
45	ENSDARG00000023176	31.1282	-0.841579	0.265129	-3.17422	0.00150241	0.0339158	tdo2b
46	ENSDARG00000023188	111.305	1.07039	0.146174	7.32272	2.43e-13	7.05e-11	lcp1
47	ENSDARG00000023526	18.2009	1.15078	0.370027	3.11	0.0018709	0.0401059	ggt1a
48	ENSDARG00000023861	103.562	1.58465	0.42972	3.68764	0.000226345	0.00748346	dnase1l1l
49	ENSDARG00000024548	8258.76	1.26239	0.410132	3.078	0.00208398	0.043457	cryba4
50	ENSDARG00000025943	48.1703	1.58242	0.281873	5.61395	1.98e-08	2.72e-06	crygs3
51	ENSDARG00000026764	10.6648	-2.229	0.574934	-3.87697	0.000105766	0.00417461	ahsg1
52	ENSDARG00000028098	394.747	-0.783109	0.106379	-7.36148	1.82e-13	5.44e-11	fut9d
53	ENSDARG00000029057	138.857	-0.618101	0.158334	-3.90379	9.47e-05	0.0037846	tm6sf2
54	ENSDARG00000029688	148.23	0.599619	0.17638	3.39959	0.00067486	0.018119	hsp70.1
55	ENSDARG00000029848	36.2333	-0.913248	0.255734	-3.57109	0.000355505	0.0108367	zgc:161973
56	ENSDARG00000030349	4805.15	1.25953	0.374221	3.36573	0.000763422	0.0197363	cryba2a
57	ENSDARG00000030411	6097.91	1.31946	0.425772	3.09898	0.00194185	0.0413032	crygn2
58	ENSDARG00000030896	569.995	-0.944156	0.114956	-8.21323	2.15e-16	9.16e-14	foxq1a
59	ENSDARG00000030961	25.104	1.00134	0.290969	3.44138	0.000578749	0.0162449	ak8
60	ENSDARG00000031136	120.713	1.28201	0.141967	9.03037	1.71e-19	9.92e-17	moxd1
61	ENSDARG00000031588	150.629	2.27389	0.160969	14.1262	2.62e-45	1.67e-41	si:dkey-239b22.1
62	ENSDARG00000033382	17.1603	1.50317	0.405752	3.70466	0.000211678	0.00712153	grifin
63	ENSDARG00000033587	19.7123	4.7034	0.642286	7.32291	2.43e-13	7.05e-11	CABZ01088134.1
64	ENSDARG00000033735	57.5351	0.721425	0.198358	3.63698	0.000275854	0.00878646	ncf1
65	ENSDARG00000033832	2544.31	0.749742	0.171338	4.37581	1.21e-05	0.000691338	ampd1
66	ENSDARG00000034685	2120.57	1.03808	0.270455	3.83827	0.000123903	0.00467824	tmem198b
67	ENSDARG00000035327	28604.2	0.59728	0.0947262	6.30532	2.88e-10	5.8e-08	ckma
68	ENSDARG00000035546	62.7904	0.647294	0.193176	3.35081	0.00080576	0.0205662	jmjd7
69	ENSDARG00000035852	62.4415	0.65039	0.189473	3.43262	0.000597779	0.0166085	cart3
70	ENSDARG00000036084	20.3496	1.12771	0.333038	3.38614	0.000708842	0.0188202	itln2
71	ENSDARG00000036139	185.631	1.47733	0.480578	3.07407	0.00211161	0.0438423	lctla
72	ENSDARG00000036140	874.631	1.16739	0.318044	3.67054	0.000242037	0.00787979	crybgx
73	ENSDARG00000036171	363.005	0.918013	0.0919191	9.98719	1.73e-23	1.51e-20	rnasel3
74	ENSDARG00000036767	80.8056	1.04953	0.170618	6.15133	7.68e-10	1.46e-07	urgcp
75	ENSDARG00000036893	62.6233	0.657071	0.185774	3.53693	0.000404806	0.0120329	f13a1b
76	ENSDARG00000037191	48.6053	-1.28996	0.231919	-5.56211	2.67e-08	3.57e-06	ttr
77	ENSDARG00000037403	31.4454	-1.59596	0.275022	-5.80302	6.51e-09	9.97e-07	si:dkey-4p15.3
78	ENSDARG00000037861	50.3736	1.02438	0.209569	4.88803	1.02e-06	7.99e-05	slc2a3b
79	ENSDARG00000038424	552.244	0.764226	0.0767158	9.96178	2.24e-23	1.86e-20	c4b
80	ENSDARG00000038439	833.016	-1.47684	0.0781343	-18.9013	1.11e-79	2.13e-75	fabp10a
81	ENSDARG00000038822	57.2342	-1.33566	0.216019	-6.18308	6.29e-10	1.2e-07	mrc1b
82	ENSDARG00000039517	272.248	0.59677	0.0982822	6.07201	1.26e-09	2.37e-07	c8b
83	ENSDARG00000039863	135.883	0.613327	0.129922	4.72072	2.35e-06	0.000162999	lifrb
84	ENSDARG00000040178	32.1807	-1.06697	0.262258	-4.06839	4.73e-05	0.00213228	havcr1
85	ENSDARG00000040528	18.1778	-1.43347	0.359121	-3.9916	6.56e-05	0.002836	lgals3bpb
86	ENSDARG00000040864	238.477	0.612526	0.119941	5.10691	3.27e-07	2.9e-05	si:dkey-286j15.1
87	ENSDARG00000041141	34.4221	1.18478	0.333955	3.54772	0.000388588	0.011733	cryba1a
88	ENSDARG00000041179	176.677	1.50362	0.378024	3.97759	6.96e-05	0.00298139	crygm5
89	ENSDARG00000041492	11.7862	1.6956	0.474044	3.57688	0.000347722	0.0106503	si:ch211-196f5.2
90	ENSDARG00000041787	104.504	-0.657823	0.153445	-4.28702	1.81e-05	0.000982012	cx32.3
91	ENSDARG00000041864	1070.51	1.39156	0.380753	3.65475	0.000257432	0.00826848	capn3a
92	ENSDARG00000041923	12.0025	3.50374	0.602142	5.81879	5.93e-09	9.15e-07	ccl38.6
93	ENSDARG00000041925	3602.59	1.23194	0.403782	3.051	0.0022808	0.0463989	cryba2b
94	ENSDARG00000042245	3448.24	0.621897	0.159854	3.8904	0.000100079	0.00397472	myl13
95	ENSDARG00000042332	32.4758	-1.63582	0.278984	-5.86349	4.53e-09	7.17e-07	plin2
96	ENSDARG00000042562	39.3823	-0.748104	0.246365	-3.03657	0.00239284	0.0484209	allc
97	ENSDARG00000042816	943.914	1.51789	0.119546	12.6972	6.13e-37	1.68e-33	mmp9
98	ENSDARG00000042953	54.8545	-0.797992	0.206739	-3.8599	0.000113433	0.00437794	cyp2n13
99	ENSDARG00000043035	382.259	0.778228	0.130867	5.94669	2.74e-09	4.59e-07	capn3b
100	ENSDARG00000043093	190.866	0.719701	0.122805	5.8605	4.61e-09	7.24e-07	mpeg1.2
101	ENSDARG00000043249	109.146	0.638876	0.15246	4.19044	2.78e-05	0.00139715	irf1b
102	ENSDARG00000043394	78.4612	-0.600188	0.17581	-3.41384	0.000640531	0.0173678	si:dkey-71h2.2
103	ENSDARG00000043436	81.9128	-2.29799	0.193028	-11.905	1.12e-32	2.37e-29	si:dkey-5n18.1
104	ENSDARG00000043796	169.7	0.605663	0.124506	4.86455	1.15e-06	8.82e-05	ms4a17a.7
105	ENSDARG00000043798	93.7217	0.789887	0.157899	5.00247	5.66e-07	4.75e-05	ms4a17a.1
106	ENSDARG00000043802	53.333	0.65331	0.20428	3.1981	0.00138335	0.0315255	ms4a17a.8
107	ENSDARG00000044276	48.6465	-0.926268	0.216219	-4.28394	1.84e-05	0.000990107	spp1
108	ENSDARG00000044685	116.301	0.651339	0.140883	4.62327	3.78e-06	0.000247634	nr0b2a
109	ENSDARG00000044875	10.2823	1.85978	0.502854	3.69845	0.000216919	0.00723978	crygm2e
110	ENSDARG00000045153	44.3892	-0.861306	0.223659	-3.85098	0.000117647	0.00449524	slc16a8
111	ENSDARG00000045224	21.3505	1.08544	0.31727	3.42119	0.000623483	0.0170749	glipr1a
112	ENSDARG00000045422	103.577	0.66996	0.181307	3.69518	0.000219732	0.00730264	otulina
113	ENSDARG00000045548	34.345	1.04122	0.275799	3.77529	0.000159818	0.00565509	lepb
114	ENSDARG00000045561	30.9183	1.60915	0.289567	5.5571	2.74e-08	3.6e-06	dram1
115	ENSDARG00000045808	768.194	-0.674713	0.192722	-3.50097	0.000463565	0.0134455	rlbp1b
116	ENSDARG00000046142	37.2136	-0.773081	0.239177	-3.23225	0.00122818	0.0285675	si:ch211-170d8.5
117	ENSDARG00000051912	103.696	0.763818	0.143914	5.30747	1.11e-07	1.18e-05	hbxb
118	ENSDARG00000052011	227.234	0.601771	0.123757	4.86251	1.16e-06	8.85e-05	rrad
119	ENSDARG00000052099	238.402	-0.768976	0.10515	-7.31314	2.61e-13	7.46e-11	agxta
120	ENSDARG00000052734	69.3189	-0.652001	0.183066	-3.56156	0.000368656	0.0111841	hmgcra
121	ENSDARG00000052779	81.7121	2.19635	0.227234	9.6656	4.22e-22	2.99e-19	zgc:153932
122	ENSDARG00000053068	266.112	-0.658184	0.102096	-6.44671	1.14e-10	2.43e-08	cyp8b1
123	ENSDARG00000053131	38.3099	1.19492	0.239638	4.98637	6.15e-07	5.12e-05	irak3
124	ENSDARG00000053315	109.198	0.949481	0.20849	4.55408	5.26e-06	0.000336865	tmprss3a
125	ENSDARG00000053405	154.923	-0.640078	0.130041	-4.92214	8.56e-07	6.97e-05	sord
126	ENSDARG00000053526	27.1461	-1.60229	0.310957	-5.15278	2.57e-07	2.36e-05	enpp7.1
127	ENSDARG00000053773	142.753	0.633327	0.150564	4.20637	2.6e-05	0.00132829	vgll2b
128	ENSDARG00000053774	73.8169	-1.03498	0.172995	-5.9827	2.19e-09	3.91e-07	alpi.2
129	ENSDARG00000053836	29.7256	3.33457	0.373743	8.92209	4.58e-19	2.58e-16	si:ch211-284o19.8
130	ENSDARG00000053875	7804.48	1.35129	0.44124	3.06247	0.00219517	0.0450889	cryba1b
131	ENSDARG00000054150	38.3889	0.982278	0.31505	3.11784	0.00182179	0.039273	cx23
132	ENSDARG00000054447	89.13	-0.737584	0.17505	-4.21355	2.51e-05	0.00130657	slc29a1b
133	ENSDARG00000054797	62.2978	-0.625618	0.2025	-3.08948	0.00200508	0.0422136	zgc:153441
134	ENSDARG00000055252	69.0402	0.957832	0.228499	4.19184	2.77e-05	0.00139393	snap23.2
135	ENSDARG00000055278	2177.65	0.83308	0.0609896	13.6594	1.77e-42	5.66e-39	cfb
136	ENSDARG00000055290	49.3827	-0.643957	0.20962	-3.07202	0.00212612	0.0440957	mpeg1.1
137	ENSDARG00000055395	174.695	-0.864712	0.12707	-6.80498	1.01e-11	2.55e-09	foxq1b
138	ENSDARG00000055618	7905.14	0.600801	0.0997846	6.02098	1.73e-09	3.16e-07	acta1b
139	ENSDARG00000056248	3538.15	-0.689948	0.0596227	-11.5719	5.72e-31	8.42e-28	si:dkey-183i3.5
140	ENSDARG00000056407	36.4504	0.800782	0.237954	3.36529	0.000764645	0.0197363	irf8
141	ENSDARG00000056750	32.4845	1.43967	0.329097	4.3746	1.22e-05	0.000693123	si:ch211-254p10.2
142	ENSDARG00000056765	68.1943	-0.619218	0.190568	-3.24932	0.00115679	0.0272416	ela2l
143	ENSDARG00000056874	79.4423	1.47209	0.181178	8.12509	4.47e-16	1.75e-13	lygl1
144	ENSDARG00000056938	102.763	-1.38325	0.157814	-8.76506	1.87e-18	9.16e-16	kera
145	ENSDARG00000057121	132.9	0.913157	0.146867	6.21757	5.05e-10	9.86e-08	c7b
146	ENSDARG00000057460	5855.04	1.35025	0.380995	3.54401	0.000394097	0.0118293	crygm2d13
147	ENSDARG00000057789	245.653	1.63899	0.145852	11.2373	2.67e-29	3.41e-26	lyz
148	ENSDARG00000058053	147.404	0.779826	0.144949	5.38	7.45e-08	8.34e-06	serping1
149	ENSDARG00000058082	92.3366	1.13032	0.191229	5.91083	3.4e-09	5.62e-07	birc7
150	ENSDARG00000058158	144.605	0.660702	0.13166	5.01826	5.21e-07	4.4e-05	trim55b
151	ENSDARG00000058160	95.4477	0.999413	0.157219	6.3568	2.06e-10	4.29e-08	tnfaip2b
152	ENSDARG00000058206	1402.54	0.852107	0.0781678	10.901	1.14e-27	1.28e-24	si:ch211-153b23.5
153	ENSDARG00000058475	37.852	0.925404	0.243463	3.801	0.000144112	0.00520516	ern2
154	ENSDARG00000058731	24.1808	1.57457	0.318289	4.94698	7.54e-07	6.22e-05	slc2a6
155	ENSDARG00000058943	104.806	0.597725	0.15951	3.74726	0.00017878	0.00623385	cdcp1a
156	ENSDARG00000059163	1185.92	-0.638348	0.0731962	-8.72105	2.76e-18	1.29e-15	rbp3
157	ENSDARG00000059729	119.744	-0.588177	0.134322	-4.37887	1.19e-05	0.000683726	sec14l8
158	ENSDARG00000059824	61.5455	-0.643924	0.191132	-3.369	0.000754417	0.0195821	soat2
159	ENSDARG00000060622	58.6625	1.08184	0.25843	4.18621	2.84e-05	0.00140785	si:ch73-14h1.2
160	ENSDARG00000060638	56.3994	-0.719188	0.196883	-3.65287	0.000259321	0.00831523	CLSTN2	(1
161	ENSDARG00000061049	40.5069	1.25675	0.302596	4.15323	3.28e-05	0.00157283	rnf182
162	ENSDARG00000061355	168.689	-1.03801	0.1368	-7.58783	3.25e-14	1.06e-11	aoc1
163	ENSDARG00000061585	67.698	-0.672119	0.195654	-3.43524	0.000592018	0.0165204	cyp4v7
164	ENSDARG00000061941	74.2044	0.676265	0.178556	3.7874	0.000152229	0.00543679	trpv4
165	ENSDARG00000062132	155.102	-0.754324	0.133101	-5.6673	1.45e-08	2.06e-06	cyp4v8
166	ENSDARG00000062147	16.1208	1.2258	0.399647	3.06722	0.00216059	0.0446172	otc
167	ENSDARG00000062519	271.388	1.39823	0.133898	10.4425	1.59e-25	1.6e-22	abcc13
168	ENSDARG00000062788	378.606	1.50072	0.0916482	16.3747	2.9e-60	2.77e-56	irg1l
169	ENSDARG00000063078	34.6148	-0.783789	0.254151	-3.08395	0.00204272	0.042877	abcg5
170	ENSDARG00000063634	128.716	0.693795	0.151058	4.59291	4.37e-06	0.000283463	hpse
171	ENSDARG00000067672	26.4784	1.86727	0.344982	5.41265	6.21e-08	7.25e-06	card9
172	ENSDARG00000067990	29941.4	0.630893	0.0994786	6.34199	2.27e-10	4.67e-08	myhz1.1
173	ENSDARG00000067997	5364.04	0.650003	0.180162	3.60789	0.000308698	0.00964013	myhz1.3
174	ENSDARG00000068303	9.44856	1.93047	0.531761	3.63033	0.000283054	0.00894142	zgc:171509
175	ENSDARG00000068507	13029.4	1.37802	0.422407	3.26231	0.00110506	0.026344	crybb1
176	ENSDARG00000068738	70.8768	0.666271	0.187568	3.55217	0.000382073	0.0115545	cox5b2
177	ENSDARG00000068874	47.9989	1.0711	0.218945	4.89209	9.98e-07	7.86e-05	si:ch211-250m6.7
178	ENSDARG00000069018	185.153	-0.947563	0.123079	-7.69884	1.37e-14	4.61e-12	cyp7a1
179	ENSDARG00000069292	57.0217	-0.799554	0.202527	-3.94789	7.88e-05	0.00328819	acot16
180	ENSDARG00000069630	295.451	-0.607287	0.120467	-5.04113	4.63e-07	3.96e-05	tat
181	ENSDARG00000069792	860.007	1.45695	0.371044	3.92661	8.62e-05	0.00351638	crygm2d5
182	ENSDARG00000069801	2596.47	1.42318	0.37411	3.80419	0.000142271	0.00516791	crygm2d12
183	ENSDARG00000069817	3626.26	1.25742	0.33761	3.72447	0.00019573	0.00670277	crygm2d17
184	ENSDARG00000069826	2784.36	1.27411	0.391638	3.25329	0.00114078	0.0269605	crygm2d15
185	ENSDARG00000069827	2041	1.31796	0.3588	3.67324	0.000239493	0.00785035	crygm2d11
186	ENSDARG00000069844	60.4002	2.77825	0.239774	11.587	4.8e-31	7.65e-28	acod1
187	ENSDARG00000070000	120.324	0.622658	0.141596	4.39742	1.1e-05	0.000637398	txnipb
188	ENSDARG00000070038	1257.75	-0.72271	0.0714405	-10.1162	4.68e-24	4.27e-21	rbp2a
189	ENSDARG00000070078	64.0907	-1.00021	0.207575	-4.81856	1.45e-06	0.000106464	abcb11b
190	ENSDARG00000070792	83.7155	0.829448	0.161089	5.14901	2.62e-07	2.4e-05	lrrc15
191	ENSDARG00000070960	52.3168	-0.956127	0.203804	-4.69139	2.71e-06	0.000181624	si:ch211-288g17.4
192	ENSDARG00000071024	113.115	0.892072	0.16253	5.48865	4.05e-08	5e-06	zgc:171679
193	ENSDARG00000071103	20.4009	-0.986814	0.322229	-3.06247	0.0021952	0.0450889	si:dkey-222p3.1
194	ENSDARG00000071429	171.898	-0.589476	0.123404	-4.77679	1.78e-06	0.000127702	tdo2a
195	ENSDARG00000073750	2553.95	1.26125	0.339171	3.71863	0.000200303	0.00681065	crygm2d18
196	ENSDARG00000073764	90.6746	-0.623163	0.174399	-3.5732	0.000352648	0.0107667	si:ch211-113j14.1
197	ENSDARG00000073820	22.6989	1.82237	0.327111	5.5711	2.53e-08	3.44e-06	zgc:174917
198	ENSDARG00000073874	1877.66	1.20579	0.288501	4.17951	2.92e-05	0.00143763	crygm2d6
199	ENSDARG00000074001	4375.74	1.32011	0.38879	3.39544	0.000685194	0.018345	crygmxl2
200	ENSDARG00000074191	33.462	-1.11227	0.264109	-4.21141	2.54e-05	0.00131047	zgc:172253
201	ENSDARG00000074322	149.244	1.20156	0.131356	9.14734	5.84e-20	3.49e-17	si:ch211-194m7.3
202	ENSDARG00000074390	1320.93	0.646365	0.0863915	7.48182	7.33e-14	2.34e-11	tmem176l.4
203	ENSDARG00000074919	227.037	1.33347	0.432953	3.07995	0.00207038	0.0432677	BFSP1
204	ENSDARG00000075045	122.29	0.842092	0.143028	5.8876	3.92e-09	6.36e-07	cxcl18b
205	ENSDARG00000075261	768.486	0.981794	0.0804083	12.2101	2.75e-34	6.57e-31	timp2b
206	ENSDARG00000075265	14.985	2.18464	0.445013	4.90917	9.15e-07	7.39e-05	plaua
207	ENSDARG00000075551	14.1193	1.33421	0.399217	3.34208	0.00083153	0.0211114	aifm5
208	ENSDARG00000075622	162.797	-0.642869	0.125081	-5.13963	2.75e-07	2.5e-05	zgc:174938
209	ENSDARG00000075664	27.3303	2.07268	0.321712	6.44267	1.17e-10	2.47e-08	si:ch1073-429i10.1
210	ENSDARG00000075993	179.445	0.788479	0.144262	5.46559	4.61e-08	5.63e-06	clic5a
211	ENSDARG00000076182	25.217	1.39265	0.394443	3.53067	0.000414514	0.0123011	stat1b
212	ENSDARG00000076196	17.6026	1.66271	0.434219	3.82919	0.000128564	0.00480683	si:ch211-226h7.6
213	ENSDARG00000076448	88.1384	-0.923675	0.173747	-5.31622	1.06e-07	1.15e-05	serpinf2a
214	ENSDARG00000076572	2744.83	1.32451	0.328959	4.02638	5.66e-05	0.00248697	crygm2d7
215	ENSDARG00000076710	57.0444	0.825139	0.196621	4.1966	2.71e-05	0.00137346	si:dkey-42l23.7
216	ENSDARG00000076790	1767.83	1.34367	0.34875	3.8528	0.000116773	0.00447972	crygm2d16
217	ENSDARG00000077069	258.783	0.699367	0.116914	5.9819	2.21e-09	3.91e-07	srgn
218	ENSDARG00000077169	235.161	0.944918	0.106965	8.83391	1.01e-18	5.34e-16	si:ch211-153b23.4
219	ENSDARG00000077308	23.5032	1.78843	0.330109	5.41769	6.04e-08	7.18e-06	gpr84
220	ENSDARG00000077673	34.3925	1.10694	0.252314	4.38714	1.15e-05	0.000662226	nlrp16
221	ENSDARG00000077688	79.0967	-0.882973	0.207875	-4.24761	2.16e-05	0.00114893	cpo
222	ENSDARG00000078134	41.5035	1.54638	0.288916	5.35233	8.68e-08	9.61e-06	crygm2f
223	ENSDARG00000078618	75.9877	-0.668129	0.171818	-3.88857	0.000100835	0.00399646	inpp5kb
224	ENSDARG00000078734	41.3199	0.803435	0.234875	3.4207	0.000624613	0.0170814	myo1f
225	ENSDARG00000078935	520.828	0.702537	0.199825	3.51576	0.000438499	0.0128352	ttll4
226	ENSDARG00000079227	46.1144	1.40085	0.252069	5.55741	2.74e-08	3.6e-06	plekhs1
227	ENSDARG00000079296	342.921	0.621829	0.0958631	6.48664	8.78e-11	1.89e-08	gcga
228	ENSDARG00000079543	63.7221	-0.922701	0.193447	-4.76978	1.84e-06	0.000131732	dpys
229	ENSDARG00000079544	201.858	-1.23666	0.125414	-9.86067	6.16e-23	4.92e-20	si:ch1073-464p5.5
230	ENSDARG00000086337	37.0903	2.19582	0.286177	7.67294	1.68e-14	5.55e-12	si:dkey-102g19.3
231	ENSDARG00000086374	74.412	0.713879	0.169568	4.20998	2.55e-05	0.00131426	isg15
232	ENSDARG00000086658	3108.91	1.33917	0.346351	3.86652	0.0001104	0.00428796	crygm2d21
233	ENSDARG00000086917	3957.45	1.12892	0.336676	3.35312	0.000799053	0.0204496	crygm2d2
234	ENSDARG00000087164	1840.35	1.40775	0.315692	4.45923	8.23e-06	0.0004936	crygm2d4
235	ENSDARG00000087176	18.574	-1.04252	0.335275	-3.10947	0.00187426	0.0401331	sgk494a
236	ENSDARG00000087178	77.3324	-0.691645	0.185034	-3.73794	0.000185533	0.00640422	scpp9
237	ENSDARG00000087301	3055.49	1.42126	0.343564	4.13681	3.52e-05	0.00166051	crygm2d14
238	ENSDARG00000087324	4415.47	1.21564	0.351044	3.46293	0.000534318	0.0151983	crygm2d1
239	ENSDARG00000087440	82.1601	-0.997826	0.177344	-5.6265	1.84e-08	2.55e-06	ponzr4
240	ENSDARG00000087765	5178.13	1.27377	0.392164	3.24806	0.00116195	0.0272922	crygm2d10
241	ENSDARG00000087832	47.7893	0.784549	0.210492	3.72721	0.000193613	0.00664219	bcl3
242	ENSDARG00000088366	212.117	-0.641175	0.122307	-5.24235	1.59e-07	1.56e-05	zgc:77938
243	ENSDARG00000088711	549.408	0.852778	0.0876628	9.72793	2.29e-22	1.69e-19	lgals1l1
244	ENSDARG00000088823	3246.76	1.33051	0.340455	3.90804	9.3e-05	0.00374997	crygm2d3
245	ENSDARG00000088885	288.176	1.18628	0.135037	8.78484	1.57e-18	7.89e-16	si:ch1073-340i21.3
246	ENSDARG00000089310	326.637	-0.693122	0.094144	-7.36235	1.81e-13	5.44e-11	gc
247	ENSDARG00000089362	210.126	1.29216	0.122636	10.5366	5.86e-26	6.23e-23	grn1
248	ENSDARG00000089399	283.212	0.755819	0.112945	6.69189	2.2e-11	5.21e-09	tmem176l.2
249	ENSDARG00000089517	128.537	0.895351	0.170405	5.25424	1.49e-07	1.49e-05	zgc:92594
250	ENSDARG00000089706	83.3069	0.811344	0.170507	4.75841	1.95e-06	0.000137834	si:ch211-276a23.5
251	ENSDARG00000089933	17.1355	1.8746	0.389487	4.813	1.49e-06	0.000109053	rasal3
252	ENSDARG00000090557	54.0601	0.774657	0.210253	3.68439	0.000229248	0.00755335	si:ch1073-110a20.7
253	ENSDARG00000090730	50.3146	1.94949	0.246191	7.91862	2.4e-15	8.67e-13	cfbl
254	ENSDARG00000090889	60.7733	0.700968	0.215696	3.24979	0.00115489	0.0272416	si:ch211-132p1.3
255	ENSDARG00000090943	39.1894	-0.851553	0.236125	-3.60637	0.000310512	0.00967415	CABZ01033205.1
256	ENSDARG00000091148	3140.59	1.40855	0.359296	3.9203	8.84e-05	0.0036016	crygm2d20
257	ENSDARG00000091209	164.895	0.698042	0.133089	5.24492	1.56e-07	1.55e-05	ucp3
258	ENSDARG00000091633	46.8542	1.13744	0.219552	5.18075	2.21e-07	2.12e-05	si:dkey-177p2.18
259	ENSDARG00000091836	310.074	0.693004	0.134701	5.14478	2.68e-07	2.44e-05	casp7
260	ENSDARG00000091860	20.3785	1.18196	0.36059	3.27785	0.00104601	0.0252188	zgc:194007
261	ENSDARG00000091947	151.945	0.689198	0.168215	4.09712	4.18e-05	0.00192498	znf106b
262	ENSDARG00000092283	314.531	0.687479	0.0933572	7.36396	1.79e-13	5.44e-11	cxl34b.11
263	ENSDARG00000092362	214.65	0.73188	0.141754	5.16304	2.43e-07	2.28e-05	hsp70.2
264	ENSDARG00000093124	16.329	1.53343	0.398149	3.8514	0.000117444	0.00449524	scpp8
265	ENSDARG00000093318	387.813	1.16492	0.341116	3.41502	0.000637768	0.0173383	si:dkey-57a22.15
266	ENSDARG00000093381	43.0916	0.81714	0.254681	3.20849	0.00133436	0.0306646	tgm2l
267	ENSDARG00000093608	12.8858	-5.0478	0.88702	-5.69074	1.26e-08	1.83e-06	ccl34b.1
268	ENSDARG00000093640	50.4571	-0.77465	0.20725	-3.73775	0.000185673	0.00640422	ugt5a2
269	ENSDARG00000093774	331.608	-0.830704	0.0937155	-8.86411	7.71e-19	4.22e-16	rbp2b
270	ENSDARG00000094310	2652.13	1.27222	0.374799	3.39442	0.000687737	0.0183598	si:ch211-255g12.6
271	ENSDARG00000094485	30.6667	2.75995	0.3488	7.9127	2.52e-15	8.93e-13	si:dkey-27h10.2
272	ENSDARG00000094983	26.3454	-1.03135	0.303585	-3.39722	0.000680732	0.0182511	ccl34a.3
273	ENSDARG00000094990	28.0027	1.14175	0.295261	3.86693	0.000110216	0.00428796	si:dkey-91f15.1
274	ENSDARG00000095409	13.6218	2.56813	0.504723	5.08821	3.61e-07	3.19e-05	si:ch211-226h7.8
275	ENSDARG00000095553	55.3556	1.96492	0.233976	8.39792	4.54e-17	2.02e-14	lenep
276	ENSDARG00000095665	27.912	1.50087	0.297541	5.04423	4.55e-07	3.91e-05	si:ch211-191a16.2
277	ENSDARG00000095695	57.8365	0.628078	0.200236	3.13669	0.00170865	0.0373386	ms4a17a.10
278	ENSDARG00000095963	87.2845	-0.965857	0.16862	-5.728	1.02e-08	1.51e-06	si:ch73-361h17.1
279	ENSDARG00000096242	42.3775	-0.883026	0.224522	-3.93292	8.39e-05	0.00344003	si:ch211-76l23.4
280	ENSDARG00000096712	143.655	-0.622545	0.167601	-3.71445	0.000203642	0.00689969	si:dkey-193p11.2
281	ENSDARG00000096762	76.9883	0.725783	0.180879	4.01254	6.01e-05	0.00261931	si:dkey-61p9.11
282	ENSDARG00000096888	41.3061	-0.793889	0.243171	-3.26474	0.00109564	0.0262174	serpinb1l4
283	ENSDARG00000096990	92.2342	-0.994638	0.174509	-5.69965	1.2e-08	1.76e-06	si:ch1073-340i21.2
284	ENSDARG00000097157	297.539	0.820154	0.131195	6.25144	4.07e-10	8.03e-08	si:ch211-207n23.2
285	ENSDARG00000097421	35.5926	1.22395	0.254659	4.80621	1.54e-06	0.000112385	si:dkeyp-50b9.1
286	ENSDARG00000097527	79.5936	0.752535	0.204862	3.67338	0.000239364	0.00785035	ms4a17a.5
287	ENSDARG00000097539	52.4033	1.4054	0.21063	6.67237	2.52e-11	5.74e-09	si:ch211-39f2.3
288	ENSDARG00000097613	664.87	0.921174	0.231856	3.97305	7.1e-05	0.00302073	igfn1.3
289	ENSDARG00000097615	79.0317	-0.6629	0.1696	-3.9086	9.28e-05	0.00374915	si:ch211-108d22.2
290	ENSDARG00000097653	79.8741	0.706107	0.170293	4.14642	3.38e-05	0.00160396	si:dkey-23k10.3
291	ENSDARG00000097770	10.2075	-4.71313	0.905644	-5.20417	1.95e-07	1.89e-05	si:ch211-167j9.4
292	ENSDARG00000097909	9.86566	3.94388	0.738397	5.34113	9.24e-08	1.02e-05	si:dkey-195m11.11
293	ENSDARG00000097973	181.78	1.1527	0.12249	9.41059	4.93e-21	3.15e-18	si:ch1073-190k2.1
294	ENSDARG00000098012	17.2407	-2.06242	0.399116	-5.16747	2.37e-07	2.25e-05	itgae.1
295	ENSDARG00000098465	747.345	0.735719	0.105338	6.98438	2.86e-12	7.4e-10	si:ch73-366l1.5
296	ENSDARG00000098567	121.289	-0.629293	0.148337	-4.24232	2.21e-05	0.00117235	si:ch1073-286c18.5
297	ENSDARG00000098631	25.219	-1.15379	0.33833	-3.41026	0.000649005	0.0174984	CABZ01044277.1
298	ENSDARG00000098700	34.3622	0.914807	0.24731	3.69903	0.000216429	0.00723978	il1b
299	ENSDARG00000098999	118.25	-0.601657	0.139158	-4.32354	1.54e-05	0.000861986	si:ch73-311h14.2
300	ENSDARG00000099197	98791.6	0.629046	0.157158	4.00263	6.26e-05	0.00271307	actc1b
301	ENSDARG00000099525	76.958	-0.958943	0.175606	-5.46076	4.74e-08	5.71e-06	si:ch1073-13h15.3
302	ENSDARG00000099558	38.5523	-0.836423	0.248158	-3.37053	0.000750232	0.0195397	NPC1L1
303	ENSDARG00000099633	60.535	-0.949929	0.204379	-4.64787	3.35e-06	0.000222149	sec14l7
304	ENSDARG00000099804	40.1107	0.774038	0.233687	3.31229	0.000925344	0.0229454	CABZ01059119.1
305	ENSDARG00000099959	3468.5	0.753542	0.198498	3.79622	0.000146921	0.00529398	smyhc1
306	ENSDARG00000100021	106.546	1.25295	0.398266	3.14601	0.00165512	0.0365022	hrasls
307	ENSDARG00000100106	30.962	1.47935	0.273948	5.40012	6.66e-08	7.68e-06	CR385054.1
308	ENSDARG00000100190	64.7257	-0.813658	0.19591	-4.15322	3.28e-05	0.00157283	si:ch211-188p14.4
309	ENSDARG00000100315	96.0064	-0.888271	0.167016	-5.31847	1.05e-07	1.14e-05	slc15a1a
310	ENSDARG00000100352	71.2897	0.785978	0.186343	4.2179	2.47e-05	0.0012862	aglb
311	ENSDARG00000100520	10.4677	2.26474	0.505454	4.48061	7.44e-06	0.000456669	si:dkey-25o1.7
312	ENSDARG00000100792	58.892	-0.819228	0.20459	-4.00425	6.22e-05	0.00270379	zgc:154142
313	ENSDARG00000100919	39.7462	-0.837878	0.238088	-3.51919	0.00043287	0.0127092	slc5a2
314	ENSDARG00000101010	24.9876	0.89811	0.289531	3.10195	0.0019225	0.0410018	hpdl
315	ENSDARG00000101385	25.4602	1.16994	0.302385	3.86905	0.00010926	0.00428598	f8
316	ENSDARG00000101919	86.8899	0.66839	0.15782	4.23514	2.28e-05	0.00120121	foxj1a
317	ENSDARG00000102129	37.1679	1.20698	0.269192	4.4837	7.34e-06	0.000453008	crygn1
318	ENSDARG00000102175	107.548	-0.642513	0.154187	-4.16711	3.08e-05	0.00150265	hamp
319	ENSDARG00000102299	87.7037	1.32664	0.195484	6.78643	1.15e-11	2.86e-09	cxcl8b.1
320	ENSDARG00000102364	407.455	-0.800653	0.0978561	-8.18194	2.79e-16	1.16e-13	si:dkey-202l22.6
321	ENSDARG00000102435	204.244	0.960107	0.160196	5.99333	2.06e-09	3.71e-07	plekhf1
322	ENSDARG00000102758	46.369	0.696278	0.221046	3.14992	0.00163314	0.0361425	FO704661.1
323	ENSDARG00000102776	28.1947	1.85446	0.355722	5.21321	1.86e-07	1.82e-05	cxcl19
324	ENSDARG00000102783	20.971	1.00591	0.325062	3.09453	0.00197122	0.0416962	slc25a35
325	ENSDARG00000103199	740.78	1.06856	0.120993	8.83158	1.03e-18	5.34e-16	si:dkey-247k7.2
326	ENSDARG00000103342	149.661	-0.632867	0.133236	-4.74999	2.03e-06	0.000143172	wu:fa56d06
327	ENSDARG00000103347	51.9014	-0.636258	0.201365	-3.15973	0.00157914	0.0352326	cyp2aa3
328	ENSDARG00000103398	13.5227	-1.42613	0.403973	-3.53026	0.000415146	0.0123011	fabp1b.2
329	ENSDARG00000103518	25.6265	1.0316	0.299871	3.44016	0.000581374	0.0162946	abhd8a
330	ENSDARG00000103634	237.262	1.41798	0.290875	4.87488	1.09e-06	8.44e-05	CU914622.2
331	ENSDARG00000104077	77.5957	0.825741	0.196293	4.20667	2.59e-05	0.00132829	fcer1gl
332	ENSDARG00000104325	25.2484	1.41288	0.32806	4.30676	1.66e-05	0.000915698	plek
333	ENSDARG00000104399	19.0643	4.22091	0.57745	7.30956	2.68e-13	7.55e-11	tppp
334	ENSDARG00000104474	93.3779	0.667286	0.199727	3.341	0.000834783	0.0211659	il6r
335	ENSDARG00000104795	29.6471	1.25989	0.272656	4.62081	3.82e-06	0.000249736	cxcl8a
336	ENSDARG00000104829	60.3084	-0.621271	0.201963	-3.07615	0.0020969	0.0436314	zgc:112146
337	ENSDARG00000104919	127.693	1.54527	0.151298	10.2134	1.73e-24	1.65e-21	si:ch211-153b23.3
338	ENSDARG00000105052	148.212	0.871114	0.128718	6.76761	1.31e-11	3.17e-09	cfhl5
339	ENSDARG00000105265	50.8482	-0.654626	0.20597	-3.17826	0.00148162	0.0335257	zgc:171534
340	ENSDARG00000105380	35.9345	0.893101	0.277979	3.21283	0.00131434	0.0302819	fgl1
341	ENSDARG00000105489	22.2637	1.79995	0.383617	4.69206	2.7e-06	0.000181624	loc564660
342	ENSDARG00000105530	20.8692	2.06194	0.357172	5.77296	7.79e-09	1.17e-06	si:dkey-19b23.14
343	ENSDARG00000106745	65.5024	-0.775281	0.179641	-4.31573	1.59e-05	0.000887814	FO904901.1
344	ENSDARG00000109626	83.6606	0.849529	0.219458	3.87104	0.000108373	0.00425991	si:ch211-226h7.3
345	ENSDARG00000109648	136.514	1.28529	0.135083	9.51481	1.82e-21	1.2e-18	si:ch211-147m6.1
346	ENSDARG00000109861	3559.71	1.24367	0.378469	3.28605	0.00101603	0.024724	crygm2d17
347	ENSDARG00000111462	26.3152	-1.12456	0.310398	-3.62296	0.000291247	0.00916481	zgc:174463
348	ENSDARG00000111882	29.7672	1.45064	0.282413	5.13661	2.8e-07	2.53e-05	si:ch211-194m7.4
349	ENSDARG00000113076	21.4409	1.75933	0.356399	4.93641	7.96e-07	6.51e-05	si:ch211-182p11.1
350	ENSDARG00000113315	38.5348	2.07433	0.265166	7.82274	5.17e-15	1.8e-12	zgc:153932
351	ENSDARG00000114031	260.015	0.720293	0.129497	5.56224	2.66e-08	3.57e-06	smyhc3
352	ENSDARG00000114387	242.709	0.984054	0.11235	8.75883	1.97e-18	9.44e-16	CU499336.2
353	ENSDARG00000114451	219.014	1.05724	0.132573	7.97478	1.53e-15	5.84e-13	mmp13a
354	ENSDARG00000114454	29.7924	1.1199	0.276664	4.04786	5.17e-05	0.00230641	CR762483.1
355	ENSDARG00000115701	1374.14	1.48205	0.342256	4.33024	1.49e-05	0.000841071	crygm2d9
356	ENSDARG00000115956	214.446	-1.73549	0.125171	-13.8649	1.03e-43	3.96e-40	CABZ01044281.1
357	ENSDARG00000115988	236.794	0.611817	0.16267	3.7611	0.000169168	0.005942	AL935186.10
358	ENSDARG00000116164	4608.54	1.43216	0.344314	4.15946	3.19e-05	0.00154211	crygm2d8

## Sheet: Fig1c
Relative fold difference compared with control siblings
Baseline siblings				Baseline nlrc3l mutants				Siblings with Macrophage rescue				nlrc3l mutants with Macrophage rescue
sib il1b	sib mpx	sib irg1	sib gpr84	mut il1b	mut mpx	mut irg1	mut gpr84	sib res il1b	sib res mpx	sib res irg1	sib res gpr84	mut res il1b	mut res mpx	mut res irg1	mut res gpr84
1.86215	0.87566	1.4693	0.899406	2.05001	5.27137	2.16614	1.36664	0.99078	1.50308	1.57728	1.03458	1.243	0.781229	1.30999	1.62961
1.474	1.29797	1.00026	1.46928	3.0321	2.03096	3.665	0.558614	0.7809	0.69161	1.14147	1.43414	1.119	1.35415	1.00795	1.17517
0.454117	0.532407	1.33289	0.756728	3.98039	4.93114	7.92181	2.46559	0.5805	0.639348	0.669144	0.852544	3.25892	1.349	1.00795	0.778
0.802267	1.65256	0.510479	0.756728	17.3935		38.7	3.89364	1.0868	1.5046	1.0567	0.790543	1.3336		1.34605
1.19415		1	0.853842	1.50759		4.298	2.96313	0.77428		0.941714		1.20249
0.963197			1.41696	2.53356		27.7		1.46		0.834141
1.07689			0.826539	5.76046		21.7		1.809		1.29363
0.807336								0.975235		0.916383
								0.739401		0.843554
								0.987457
								1.35245

## Sheet: Fig2b
96-well 72-hour locomotion tracking (cm/10min)
Timepoint	WT			Het			Mut
	Mean	SEM		Mean	SEM		Mean	SEM
1	13.9538	2.64694		9.195	1.47928		6.85714	1.20606
2	15.0231	2.86651		10.96	1.63527		7.93571	1.73432
3	10.0769	1.54371		12.82	1.80472		9.27857	1.86684
4	11.1923	2.15881		12.575	1.96519		7.72143	1.60298
5	11.9846	1.53773		11.935	2.06115		6.32857	1.31296
6	12.2077	2.04694		9.935	1.56749		4.38571	0.596453
7	16.4308	2.46324		13.835	1.95401		3.69286	0.63058
8	11.7538	2.06775		9.75	1.62467		3.48571	0.661101
9	10.0923	1.73969		10.255	1.62497		7.32857	1.92295
10	14.3231	2.75338		8.18	1.44862		4.70714	0.966374
11	6.15385	1.0525		6.955	1.14217		3.57857	0.533349
12	11.0308	1.87969		8.52	1.25682		2.61429	0.431025
13	10.1538	2.14015		7.905	1.05556		4.22143	0.862458
14	17.9692	3.17249		8.385	1.34706		3.65714	0.465287
15	12.7923	2.02634		8.37	1.51396		5.88571	1.41115
16	13.1077	2.26726		7.185	1.02438		4.04286	1.11398
17	8.80769	1.92386		5.46	0.965698		3.42857	0.630917
18	6.87692	1.04043		5.175	0.95797		1.69286	0.242704
19	4.01538	0.904815		4.555	1.12114		3.63571	0.542374
20	2.57692	0.420582		5.7	0.875123		4.31429	0.633735
21	3.66154	0.552878		5.91	1.017		3.72143	0.573247
22	4.04615	0.592927		7.17	1.06298		2.20714	0.289436
23	4.1	0.649503		6	0.945758		3.25714	0.541063
24	5.3	0.805493		3.79	0.672206		2.57143	0.419652
25	7.86154	1.41049		2.8	0.48789		4.35	0.884234
26	4.83846	0.766977		3.73	0.683599		3.2	0.647368
27	2.68462	0.408061		4.005	0.878942		1.93571	0.353126
28	4.78462	0.706858		3.33	0.749982		1.72143	0.282695
29	6.01538	0.987726		3.475	0.681466		3.02857	0.435162
30	3.9	0.699913		4.04	0.696281		0.892857	0.182422
31	2.39231	0.423431		5.76	1.2716		3.11429	0.532692
32	3.96154	0.549204		3.355	0.602943		3.67857	0.564703
33	3.13077	0.578246		2.295	0.404202		2.45714	0.34124
34	27.6538	2.95676		25.535	2.71344		24.0786	2.42331
35	13.0769	1.7609		9.215	1.06455		10.0786	1.2783
36	4.63846	0.808046		5.435	0.686703		4.06429	0.624787
37	3.11538	0.460041		4.625	0.56867		3.11429	0.424949
38	3.73077	0.615637		3.09	0.396874		4.12857	0.519762
39	3.45385	0.434261		2.875	0.314801		2.86429	0.333905
40	2.56154	0.355581		2.605	0.312469		1.42143	0.218178
41	1.36923	0.197826		2.06	0.284373		2.59286	0.321445
42	1.6	0.255032		2.355	0.276854		1.8	0.217591
43	1.4	0.186399		1.865	0.229158		1.56429	0.20603
44	1.39231	0.183055		1.905	0.233122		3.06429	0.462039
45	1.52308	0.284919		2.155	0.32897		1.38571	0.18445
46	1.02308	0.143015		1.345	0.211093		1.36429	0.205622
47	1.53077	0.265943		2.645	0.534538		1.60714	0.231777
48	1.15385	0.154114		1.82	0.230255		1.85	0.300376
49	1.53077	0.270135		1.76	0.22894		1.26429	0.21881
50	1.07692	0.1871		1.5	0.253535		1.96429	0.2544
51	1.44615	0.207452		1.79	0.264121		1.15	0.183272
52	1.9	0.366147		1.235	0.184258		1.37143	0.19764
53	1.93846	0.238629		1.5	0.20768		1.12857	0.163826
54	2.45385	0.434035		1.89	0.303805		1.15	0.180485
55	1.82308	0.275206		1.63	0.238694		1.25714	0.181825
56	0.876923	0.145625		3.06	0.695821		1.55	0.226949
57	2.22308	0.299654		1.07	0.137492		1.7	0.269342
58	1.74615	0.248321		2.545	0.475964		2.5	0.413081
59	1.97692	0.286111		1.475	0.22307		1.37857	0.175424
60	1.21538	0.217367		1.355	0.228431		0.614286	0.122735
61	1.28462	0.217257		0.9	0.150336		1.38571	0.196193
62	1.85385	0.367919		1.495	0.192574		1.84286	0.275857
63	0.876923	0.12276		1.835	0.407112		1.55714	0.198427
64	1.17692	0.202083		1.96	0.271604		1.25	0.225883
65	2.93077	0.632279		2.035	0.33079		1.13571	0.167021
66	1.61538	0.286275		1.77	0.248986		1.25714	0.178242
67	0.792308	0.144658		1.26	0.173842		0.935714	0.160606
68	2.45385	0.597418		1.69	0.277541		2.06429	0.301818
69	1.66154	0.232115		1.67	0.233563		0.778571	0.107998
70	1.72308	0.377712		1.8	0.234654		1.07143	0.162324
71	1.06154	0.177381		1.355	0.190547		1.4	0.204393
72	0.653846	0.103638		1.165	0.153601		2.76429	0.457366
73	0.6	0.110252		1.705	0.381173		2.65714	0.641965
74	0.992308	0.202237		1.285	0.210669		1.02857	0.198833
75	0.961538	0.170093		1.34	0.300655		1.04286	0.168968
76	0.623077	0.0971549		1.295	0.194866		3.14286	0.530907
77	1.19231	0.179552		1.765	0.303186		1.50714	0.21975
78	0.523077	0.0701044		1.575	0.300925		1.04286	0.125944
79	1.69231	0.334971		1.56	0.217081		0.807143	0.109781
80	2.16923	0.509634		1.525	0.231321		1.52143	0.233821
81	0.846154	0.136304		0.615	0.100682		0.921429	0.121813
82	0.638462	0.136459		1.24	0.203383		0.785714	0.104993
83	0.815385	0.217536		1.66	0.223247		1.18571	0.185637
84	1.22308	0.192919		1.045	0.169655		0.8	0.132579
85	1.52308	0.27019		0.48	0.0650282		1.03571	0.169741
86	1.12308	0.178952		0.88	0.153504		1.91429	0.247257
87	1.06154	0.181047		0.985	0.183733		1.2	0.179129
88	1.43846	0.196478		0.82	0.136539		0.864286	0.135521
89	0.692308	0.111948		1.215	0.190065		1.01429	0.13439
90	0.392308	0.110632		1.03	0.183455		1.22143	0.218428
91	1.01538	0.162532		1.965	0.347982		0.621429	0.107566
92	0.576923	0.105448		1.095	0.189851		0.942857	0.164859
93	1.10769	0.17297		1.565	0.28988		1.19286	0.212842
94	3.33077	0.479662		3.73	0.445019		3.85714	0.465358
95	2.25385	0.440801		1.34	0.227544		1.65	0.409313
96	8.30769	1.22018		4.955	0.781887		2.99286	0.473242
97	16.1923	2.19106		13.76	1.68724		6.15	0.833895
98	24.4923	3.09664		15.99	1.94123		11.75	2.07511
99	26.4538	3.2134		20.545	2.33724		12.3571	1.83761
100	29.1154	3.41048		22.765	2.53452		13.55	1.74445
101	32.1615	3.58251		22.145	2.59519		12.2571	1.69044
102	26.7538	3.27429		20.785	2.3441		8.53571	1.21059
103	25.9231	3.30081		22.76	2.53626		10.3643	1.37983
104	22.7846	2.833		17.68	1.99681		15.3857	2.08162
105	30.7154	3.5475		16.81	1.9342		14.4643	2.13189
106	35.5462	4.46228		17.985	2.23146		12.0714	1.69088
107	20.8308	3.21212		16.67	2.16634		12.7071	1.72144
108	29.8385	3.58778		16.725	2.0117		11.6429	1.90245
109	24.3308	3.17387		19.115	2.2439		8.71429	1.34576
110	26.7385	2.87091		20.07	2.616		8.70714	1.2831
111	27.9077	3.38951		18.95	2.27652		10.2857	1.62572
112	36.2538	3.93115		29.135	3.31828		35.0143	4.60764
113	49.8769	5.27682		39.21	4.67696		22.1429	2.98918
114	32.8538	3.61288		27.105	2.8393		24.9643	3.07128
115	24.5385	3.0204		25.99	3.03558		20.1857	2.8595
116	32.4769	3.67433		24.08	2.78386		26.0214	3.47182
117	28.6769	3.44554		27.485	3.4517		24.7214	3.6569
118	36.7846	4.09864		27.52	3.36284		23.0286	3.34313
119	31.9462	3.73894		24.89	2.93894		16.65	2.74659
120	33.5154	4.26923		23.155	2.92736		14.2429	2.426
121	37.5462	4.53526		21.445	2.60689		11.1071	1.52683
122	40.4385	4.73606		23.67	2.72956		16.8	3.04555
123	35.0692	4.236		21.955	2.67296		19.9357	2.64728
124	33.2538	4.46845		30.425	3.7103		16.8357	2.12215
125	34.6154	4.11851		26.815	3.29986		18.8571	2.99157
126	40.5846	4.80452		25.065	2.90531		14.5643	2.15458
127	41.8615	5.09663		23.58	2.94183		20.2143	2.80237
128	36.9231	4.58971		20.345	2.59491		19.3929	2.94863
129	43.0538	5.3092		24.915	2.78827		16.6643	2.02071
130	40.0538	4.55484		22.455	2.71116		15.8643	2.68159
131	31.4385	3.94276		25.94	3.12166		10.8929	2.52254
132	39.0154	4.73912		25.66	2.98137		14.4786	2.84406
133	34.8077	4.70737		28.795	3.26931		14.4857	2.4028
134	35.3692	4.74063		20.735	2.46921		10.9857	1.86314
135	29.5923	4.00555		20.575	2.6393		10.3786	2.13938
136	29.2385	3.4811		22.155	2.83754		14.3929	2.49077
137	35.4538	4.18969		18.92	2.27076		11.5214	1.70528
138	27.2769	3.94882		19.92	2.61963		17.2571	2.26011
139	25.9615	3.58867		27.365	3.14025		16.9786	2.79187
140	32.0077	3.77456		25.955	3.24706		18.6143	3.15225
141	30.0385	3.93121		29.42	3.59601		14.4	2.22051
142	32.0077	4.29623		17.63	2.26645		12.1286	1.90844
143	26.8077	3.2654		19.165	2.22348		14.0357	2.56405
144	24.8385	3.90873		18.545	2.46042		9.34286	1.47501
145	23.3538	3.53334		23.915	3.48756		10.3	1.96499
146	28.2385	3.93046		19.33	2.56356		9.63571	1.55892
147	24.0308	2.99027		19.17	2.40148		8.63571	2.13975
148	30.1692	4.09748		15.57	2.02437		13.8571	2.25916
149	26.3077	3.07109		16.445	2.13382		7.18571	1.12455
150	23.7	3.40879		16.435	2.3827		6.11429	0.94253
151	22.7538	3.46841		13.225	1.97481		9.42857	1.64575
152	20.8077	2.97309		13.75	2.00962		8.72857	1.56616
153	21.2615	2.96362		14.36	1.94629		6.88571	1.24928
154	11.3692	1.71115		10.09	1.60092		7.05	1.35317
155	13.5462	2.24074		8.805	1.5874		8.37857	1.48063
156	11.9538	1.83393		8.16	1.45038		9.07857	1.75534
157	15.8	2.19507		11.88	1.84258		7.38571	1.4532
158	7.82308	1.33295		10.01	1.71947		3.91429	0.800563
159	7.24615	1.53929		9.065	1.61378		3.19286	0.435708
160	8.98462	1.56516		15.39	2.5519		5.65	1.2221
161	3.50769	0.531169		14.33	3.20191		5.34286	1.01603
162	6.98462	1.10846		9.795	2.1947		3.98571	0.719573
163	6.56154	1.14762		5.595	1.51552		6.7	1.3746
164	5.82308	0.763775		5.605	1.18781		2.67143	0.435025
165	5.8	1.09847		7.15	1.74603		3.69286	0.780845
166	3.85385	0.45389		6.01	1.72377		1.53571	0.216011
167	2.73077	0.432683		6.765	1.86125		3.08571	0.522509
168	2.98462	0.562539		6.21	1.69641		3.73571	0.969437
169	1.52308	0.209217		6.13	1.55488		2.33571	0.538441
170	2.58462	0.400687		6.34	1.6139		1.80714	0.337858
171	3.80769	0.478008		5.31	1.25137		1.02857	0.15056
172	2.28462	0.363799		4.225	0.816046		0.928571	0.159497
173	2.26154	0.289033		5.545	1.11425		1.67143	0.35553
174	2.94615	0.462857		3.825	0.694755		1.72143	0.385859
175	4.41538	0.959244		3.67	0.81508		1.83571	0.392052
176	2.99231	0.476407		4.11	0.817916		1.75714	0.354131
177	1.79231	0.32882		3.735	0.663995		1.29286	0.18313
178	31	3.20183		28.475	2.87404		22.9214	2.36348
179	10.6077	1.36064		10.33	1.26053		6.66429	0.836212
180	5	0.711454		5.82	0.735982		3.73571	0.478727
181	2.86154	0.339255		3.77	0.468733		4.05714	0.492929
182	4.07692	0.602364		3.83	0.500243		3.17143	0.387544
183	3.58462	0.517683		3.435	0.454849		2.23571	0.358919
184	2.17692	0.301066		1.93	0.269452		1.66429	0.263024
185	2.81538	0.483752		1.605	0.219312		1.70714	0.237585
186	2.23846	0.30778		2.725	0.327681		1.19286	0.189516
187	4.00769	0.739613		2.235	0.294937		1.06429	0.160568
188	1.52308	0.277076		2.51	0.318719		2.21429	0.344851
189	1.35385	0.20206		1.72	0.25639		1.43571	0.240826
190	1.12308	0.197196		1.41	0.188568		1.18571	0.16393
191	1.76923	0.263121		1.555	0.252844		0.9	0.121912
192	1.48462	0.235617		1.485	0.205955		0.742857	0.104835
193	1.11538	0.179969		1.05	0.166628		1.26429	0.199456
194	1.81538	0.267889		2.09	0.402999		2.47143	0.354913
195	0.615385	0.116001		1.63	0.223456		0.85	0.132399
196	1.73077	0.301143		2.59	0.493002		1.05	0.146833
197	3.32308	0.622347		1.9	0.41478		1.92143	0.316388
198	1.23846	0.189641		1.335	0.356032		1.02143	0.166823
199	0.8	0.186581		0.975	0.156741		1.04286	0.179118
200	0.584615	0.163312		1.185	0.157266		1.29286	0.175375
201	1.13846	0.190904		1.555	0.243674		1.33571	0.200938
202	2.76923	0.389978		1.355	0.245295		1.27857	0.183542
203	0.915385	0.155722		1.335	0.181521		1.11429	0.212243
204	1.23846	0.205225		4.3	1.4545		1.46429	0.205342
205	0.815385	0.125185		1.75	0.233025		1.25	0.262582
206	2.46923	0.570767		1.145	0.149307		0.942857	0.146349
207	0.984615	0.183784		1.915	0.286476		0.964286	0.146938
208	2.06154	0.419923		1.465	0.305754		1.21429	0.195898
209	2.53077	0.411653		1.26	0.172706		2.01429	0.33268
210	0.953846	0.150515		1.665	0.232468		0.95	0.130955
211	1.78462	0.296973		1.605	0.236332		2.24286	0.355072
212	1.44615	0.214699		1.605	0.282733		1.74286	0.244865
213	2.43846	0.36239		1.955	0.243115		0.535714	0.0908722
214	1.10769	0.175352		1.99	0.265043		1.13571	0.149141
215	1.36154	0.217332		1.745	0.243281		0.792857	0.120989
216	0.853846	0.135813		1.46	0.197113		0.721429	0.110524
217	1.51538	0.216553		1.25	0.192521		1.33571	0.178468
218	1.78462	0.243533		1.88	0.233792		1.63571	0.244841
219	3.54615	0.927239		1.915	0.232938		2.05	0.330069
220	1.01538	0.174681		2.295	0.304848		0.671429	0.137176
221	2.48462	0.431974		2	0.260235		0.857143	0.129361
222	1.96923	0.358281		1.62	0.21297		1	0.16149
223	1.16154	0.18274		0.885	0.134584		0.635714	0.119995
224	1.22308	0.174624		0.885	0.117673		2.68571	0.684534
225	2.48462	0.562343		1.485	0.213039		1.23571	0.185177
226	1.97692	0.322521		1.145	0.145628		1.27857	0.175849
227	0.938462	0.16045		1.47	0.205356		0.842857	0.135652
228	0.830769	0.147418		1.61	0.349624		1.4	0.180316
229	0.892308	0.129639		0.86	0.129824		0.628571	0.0842249
230	0.692308	0.129689		3.085	0.977235		0.835714	0.189942
231	0.546154	0.104314		1.6	0.241847		1.18571	0.19306
232	1	0.185476		1.155	0.163429		0.635714	0.113414
233	0.376923	0.0636218		0.855	0.128477		0.542857	0.114285
234	1.08462	0.140873		0.58	0.0843737		0.842857	0.163343
235	1.33077	0.245415		1.41	0.23161		1.00714	0.191876
236	1.24615	0.176355		1.39	0.181842		0.964286	0.173008
237	0.815385	0.116011		1.3	0.242619		1.14286	0.176883
238	4.56923	0.488375		3.885	0.462613		2.88571	0.356503
239	4.33077	0.831599		2.405	0.38603		0.628571	0.174654
240	18.5	2.49613		13.46	1.74994		5.74286	0.81394
241	26.8154	3.45079		23.77	2.70214		13.5143	1.82812
242	29.7923	3.43518		22.545	2.39534		13.4	1.65983
243	32.5077	3.60069		25.02	2.8151		16.2929	2.22473
244	32.7231	3.57317		22.895	2.80077		11.8929	1.65493
245	31.5	3.63584		22.53	2.8297		13.6357	1.84406
246	30.9462	3.53466		23.85	2.78257		14.0571	1.88983
247	30.5692	3.26799		23.07	2.6564		14	1.98905
248	20.4692	2.62994		24.325	2.67856		11.7143	1.65287
249	30.0462	3.44221		20.8	2.63865		12.7286	1.7579
250	21.5615	2.52389		21.65	2.34477		10.8286	1.71368
251	22.2538	2.96151		24.285	3.28615		14.4429	1.96441
252	24.8385	2.99114		21.575	2.44353		13.4071	1.95534
253	22.2538	2.91446		19.58	2.3762		14.8571	2.21551
254	26.1538	2.9818		24.605	2.77062		10.4714	1.39789
255	25.1769	3.12039		27.225	3.33659		6.33571	0.927375
256	28.5923	3.4375		16.605	2.33758		6.38571	0.948552
257	27.0692	3.49846		20.695	2.45882		12.3143	1.82395
258	29.0231	3.58662		24.39	2.82151		12.6786	1.93109
259	29.2231	3.60735		18.61	2.49847		14.1	1.96965
260	26.1615	3.47288		19.06	2.26521		8.91429	1.38445
261	26.1769	3.34366		18.475	2.24644		13.0929	1.89587
262	32.5692	4.04515		18.36	2.42688		15.6643	2.40024
263	24.4692	2.83929		21.205	2.61121		18.6	2.43244
264	22.8923	2.75791		19.765	2.30878		15.1	2.34003
265	22.3	2.84642		16.205	2.12829		13.7714	2.1707
266	22.9	2.87742		20.385	2.49708		13.6929	2.05976
267	24.6308	3.08848		20.39	2.5286		12.6643	2.13458
268	27.4615	3.46638		18.565	2.37854		12.6643	1.86951
269	21.1	2.70558		15.06	2.15691		12.1	1.64337
270	27.2692	3.28676		16.065	2.19161		13.0714	1.9603
271	23.5846	2.87412		19.96	2.52873		13.9071	2.00058
272	22.7462	2.76175		18.525	2.38912		14.55	2.28244
273	23.2615	3.20564		20.775	2.79973		12.0429	2.23135
274	22.8231	3.3657		23.18	2.80828		12.9214	1.96358
275	28.0769	3.40317		22.615	2.78794		10.9214	1.88859
276	24.7231	2.96957		16.55	2.17673		5.97143	0.967232
277	21.8615	2.97587		24.795	3.13574		13.6643	1.96796
278	14.9	2.2003		21.04	2.59697		12.9214	1.91921
279	24.7	3.30551		17.405	2.41467		12.2929	1.79867
280	12.6538	1.89158		18.305	2.48312		7.04286	1.11388
281	23.1846	3.01503		16.87	2.5755		10.15	1.93756
282	24.5846	3.2481		16.965	2.3353		8.44286	1.10707
283	15.1769	2.07932		19.875	2.54612		10.7071	1.88215
284	18.1692	2.51541		17.025	2.43862		8.1	1.28054
285	18.0231	2.40396		20.975	2.53414		8.26429	1.23928
286	13.8077	1.80707		18.97	2.4324		12.3714	2.14024
287	21.0385	2.87671		11.415	1.71836		14.7571	2.48806
288	18.4462	2.76382		16.74	2.26163		13.3	2.18887
289	18.9308	2.32942		15.64	1.9954		11.1714	2.16287
290	14.2154	2.16956		14.225	2.14482		11.3	2.14366
291	14.6769	2.05612		12.975	2.06981		12.9286	2.07128
292	19.8308	2.38345		10.315	1.56113		6.2	1.06432
293	17.3615	2.31527		15.5	2.27862		8.24286	1.37564
294	13.2	1.83301		16.225	2.69565		12.4786	1.74645
295	13.6231	1.88545		16.605	2.35795		12.8571	2.26106
296	15.3538	2.26478		8.535	1.36273		7.64286	1.25104
297	10.8923	1.36951		10.035	1.74354		7.23571	1.34606
298	15.0308	2.29426		11.75	2.00259		5.84286	0.921945
299	10.7385	1.62459		7.78	1.65684		6.73571	1.27327
300	10.5692	1.58674		9.76	2.05005		5.57143	1.07975
301	11.2	1.89256		7.18	1.77639		5.75	1.16099
302	4.98462	0.735461		12.175	2.36908		4.04286	0.581472
303	7.53077	1.20227		7.455	1.39837		6.86429	1.09037
304	6.73077	0.87885		8.52	1.54403		5.8	1.08736
305	8.29231	1.62204		6.81	1.12		4.40714	0.916486
306	8.24615	1.43861		7.28	1.37365		5.03571	1.21924
307	3.98462	0.540196		5.73	1.27761		3.88571	0.721663
308	4.93077	0.678435		6.59	1.24958		4.17857	0.681511
309	5.93846	1.47313		5.995	1.31319		2.25	0.479114
310	5.09231	0.816249		5.615	1.12933		4.55714	1.01635
311	3.15385	0.394892		6.275	1.32361		3.93571	0.831278
312	2.44615	0.419845		4.585	1.22207		2.11429	0.400977
313	5.12308	0.884475		5.705	1.20199		2.34286	0.6073
314	1.69231	0.251602		5.26	1.27273		1.47143	0.266319
315	3.25385	0.636032		5.32	1.12621		2.27857	0.363107
316	4.17692	0.682228		4.415	1.31892		2.7	0.580375
317	5.80769	1.55779		4.06	1.17236		2.16429	0.483716
318	2.31538	0.385075		4.155	0.958628		2.78571	0.569595
319	4.09231	0.800601		3.945	0.98582		1.6	0.300054
320	2.93846	0.510297		3.52	0.995578		0.785714	0.11207
321	3.33846	0.676646		3.49	0.870203		1.34286	0.254121
322	31.9231	3.2167		27.61	2.65757		21.5214	2.26683
323	11.1	1.3995		8.865	1.22182		3.54286	0.580487
324	2.6	0.397188		5.865	0.962133		0.857143	0.153875
325	3.28462	0.521973		4.125	0.533568		1.29286	0.212918
326	3.88462	0.694063		3.055	0.372508		2.37143	0.332534
327	2.33846	0.410421		3.145	0.457586		1.41429	0.258451
328	1.73846	0.284404		2.575	0.327703		2.55	0.384324
329	2.15385	0.307735		1.49	0.220604		2.05	0.301134
330	2.2	0.412354		1.285	0.17903		1.11429	0.160048
331	1.89231	0.254834		1.745	0.229557		1.58571	0.211092
332	1.46923	0.20274		2.525	0.337501		2.68571	0.454167
333	1.66154	0.248828		1.77	0.238645		1.08571	0.189717
334	1.12308	0.183342		2.285	0.312595		0.621429	0.117202
335	1.4	0.206086		2.13	0.277467		0.878571	0.146281
336	1.19231	0.202236		1.355	0.209913		1.57143	0.213829
337	0.884615	0.163583		2.25	0.378002		1.50714	0.23093
338	1.47692	0.224636		2.08	0.298385		1.6	0.243411
339	1.73077	0.247974		2.485	0.33114		0.964286	0.151822
340	1.8	0.239663		1.91	0.268348		1.61429	0.248971
341	1.58462	0.267167		1.935	0.274874		1.80714	0.30288
342	2.20769	0.326658		1.94	0.255236		2.35	0.331934
343	2.36154	0.331725		2.005	0.287398		1.85	0.294853
344	1.38462	0.238984		2.025	0.275608		1.62143	0.269334
345	2.12308	0.312428		1.625	0.222404		1.59286	0.242744
346	1.46923	0.195048		1.335	0.206085		2.12857	0.245845
347	1.88462	0.290144		1.8	0.279207		1.1	0.15214
348	1.55385	0.2045		0.895	0.149391		1.19286	0.197416
349	1.12308	0.175243		1.3	0.203825		0.835714	0.163942
350	1.46154	0.232064		1.315	0.230851		1.12857	0.169086
351	1.95385	0.283379		1.555	0.213592		1.73571	0.244397
352	1.11538	0.14079		2.45	0.304912		1.03571	0.172346
353	0.976923	0.122978		1.34	0.211025		1.48571	0.194149
354	2.37692	0.298398		1.72	0.232062		1.12143	0.175118
355	1.18462	0.184407		1.765	0.245636		1.37143	0.217262
356	1.33077	0.206641		1.385	0.220509		1.27143	0.19441
357	1.42308	0.222244		1.42	0.22779		0.957143	0.150038
358	1.04615	0.162215		1.67	0.233882		1.40714	0.202824
359	1.64615	0.241057		2.47	0.638262		0.921429	0.158137
360	1.46154	0.22948		1.285	0.207438		1.30714	0.269219
361	4.66923	1.13896		1.36	0.193088		1.25	0.188966
362	1.74615	0.251331		1.325	0.204988		1.28571	0.206338
363	1.53846	0.231069		1.295	0.255023		1.05714	0.195553
364	1.34615	0.189498		1.495	0.230863		1.2	0.170833
365	1.60769	0.228059		1.135	0.196466		0.65	0.088896
366	2.66923	0.56577		1.2	0.161668		0.685714	0.119842
367	1.06923	0.187056		1.765	0.255236		0.907143	0.130384
368	0.884615	0.13434		1.7	0.248583		0.835714	0.115848
369	1.02308	0.144936		1.5	0.265605		0.928571	0.174403
370	1.30769	0.225184		1.945	0.247392		0.607143	0.087907
371	0.792308	0.148956		1.495	0.231254		0.821429	0.116869
372	0.953846	0.133924		2.065	0.285459		0.957143	0.147456
373	0.430769	0.0757079		1.77	0.285304		0.8	0.116811
374	1.25385	0.156114		1.6	0.205174		0.921429	0.155295
375	1.28462	0.159329		1.235	0.20632		1.42857	0.195543
376	0.692308	0.107296		1.505	0.26023		0.828571	0.18255
377	1.98462	0.271975		1.56	0.301233		1.67857	0.23762
378	1.96923	0.402947		1.625	0.244396		0.635714	0.119482
379	0.707692	0.109211		1.7	0.249523		0.992857	0.137384
380	0.576923	0.102539		1.29	0.173747		1.17857	0.168014
381	0.646154	0.101739		1.69	0.229563		1.15714	0.195864
382	5.2	0.639688		4.775	0.542741		4.35	0.624681
383	7.79231	1.55109		4.88	0.683782		3.02857	0.690118
384	25.4769	3.38557		28.95	2.98881		11.0571	1.73214
385	37.4692	4.19792		31.43	3.27183		16.3429	2.33688
386	29.6077	3.45571		24.435	2.93281		18.2214	2.56461
387	28.9308	3.505		22.3	2.43947		18.8857	2.90175
388	26.3077	3.20577		24.265	2.68695		15.2286	2.13091
389	25.4462	2.90955		15.835	1.83415		16.3714	2.16876
390	28.5692	3.23609		16.625	1.96421		11.2286	1.72612
391	22.4308	2.99451		18.295	2.2526		10.5143	1.59346
392	26.9846	3.24985		20.205	2.23249		6.18571	0.914299
393	21.0308	2.64707		20.83	2.35418		9	1.34739
394	24.5231	2.77596		17.895	2.09211		9.12143	1.40871
395	22.8231	2.79247		15.32	1.93323		8.57857	1.33812
396	23.4769	2.84632		15.225	2.03675		8.54286	1.27397
397	22.0462	2.78301		15.34	1.78625		8.42143	1.33359
398	23.7846	3.04279		17.295	2.08474		7.9	1.31878
399	22.1308	2.67734		15.055	1.91027		6.75	1.01705
400	19.1	2.41465		12.785	1.75705		6.10714	0.799597
401	20.8692	2.52716		15.33	1.76891		8.75	1.39868
402	17.9846	2.40276		14.795	1.97351		10.25	1.50675
403	18.5077	2.33275		15.975	2.4291		9.21429	1.38117
404	19.5846	2.27464		18.06	1.97864		7.18571	1.13862
405	19.6462	2.51107		13.225	1.77622		9.75714	1.64088
406	20.8923	2.32134		16.51	2.4475		8.82857	1.443
407	22.9538	2.90836		15.66	2.3763		8.10714	1.29197
408	20.0538	2.60269		14.01	1.91293		8.95714	1.19077
409	18.5077	2.34287		15.79	2.13778		6.82143	1.23359
410	20.1692	2.42538		16.41	2.11812		5.36429	0.753543
411	17.6462	2.54231		13.18	1.69038		7.86429	1.17389
412	17.4692	2.2512		13.335	1.90019		6.30714	0.885904
413	14.5154	1.89809		14.08	1.84266		10.6143	1.71264
414	15.0308	2.06761		12.86	1.7883		7.54286	1.11347
415	18.3077	2.3496		13.765	1.95373		8.02143	1.1395
416	18.8231	2.40644		12.37	1.61787		8.51429	1.23052
417	13.8385	1.78216		16.415	2.32721		5.23571	0.689861
418	19.3462	2.55251		13.15	1.94648		6.52143	0.93229
419	17.3538	2.11495		14.97	1.94971		8.35714	1.17752
420	15.8154	2.25008		12.885	1.98315		9.39286	1.72635
421	12.3077	1.70952		15.05	2.03436		8.69286	1.20398
422	17.0154	2.30886		14.43	2.34226		6.32143	1.1494
423	16.7154	2.17656		13.57	1.9573		8.07857	1.18083
424	16.4077	2.23108		12.605	1.82968		7.67857	1.3426
425	18.7846	2.61073		12.61	1.95898		5.88571	1.03033
426	15.3615	2.07148		14.33	1.9087		5.05714	0.72232
427	18.2462	2.59064		15.69	2.10603		4.87143	0.713087
428	14.7077	1.78514		12.8	2.15054		6.45	0.904293
429	15.5	2.09471		11.985	1.8606		5.76429	0.859602
430	18.7846	2.4278		14.55	2.16667		4.07143	0.583711
431	11.7538	1.6014		12.21	1.90444		6.53571	0.986664
432	15.2769	2.00626		11.88	1.50289		5.75	0.849112

## Sheet: Fig2e
24-well d2 to d3 locomotion tracking (cm/10min)
Timepoint	WT			Het			Mut
	Mean	SEM		Mean	SEM		Mean	SEM
108	3.04286	0.98171		9.52308	2.05182		4.025	1.45045
109	8.07143	2.11997		33.6231	8.66017		17.375	7.44478
110	25.1286	5.76062		41.2	8.69913		22	8.59013
111	40.1143	7.96861		47.4769	9.73684		23.875	9.6529
112	59.5429	11.8431		49.9231	8.69677		25.325	9.83124
113	58.0286	11.9168		51.4846	9.47008		15.65	4.31369
114	56.3	10.8163		58.2	10.5648		16.9	4.76245
115	54.0571	10.887		62.3385	11.1661		10.9	3.65667
116	67.6857	14.2933		51.1769	9.34915		18.275	5.25233
117	62.1	12.7375		54.6538	9.69888		11.3	2.78291
118	66.8714	12.9599		69.0692	12.3575		14.025	4.03894
119	56.3286	11.6879		65.6077	10.6718		16.325	4.03453
120	66.2429	13.6339		51.6538	9.76819		18.525	4.99519
121	52.5429	11.6854		64.1846	11.2369		29.85	10.1247
122	69	13.8997		75.3692	13.2405		25.875	8.55256
123	61.1143	12.0979		64.6769	12.4177		9.375	3.03449
124	47.1857	9.95026		61.0923	11.4085		12	3.58344
125	56.3429	11.0574		64.7923	11.6162		13.475	3.83593
126	78.1571	15.3692		57.7538	9.97332		33	8.95661
127	63.3286	12.1775		65.2462	11.657		21.925	6.11825
128	58.3571	12.1821		78.2077	13.6741		19.15	6.08177
129	60.4429	11.6623		72.2769	12.3519		25.125	9.33806
130	62.1429	12.2797		54.7	10.1531		26.85	9.18073
131	58.3143	11.6046		62.6615	11.2907		17.275	4.72188
132	69.3143	13.6127		64.1692	12.1464		27.125	7.12207
133	75.5429	14.2084		54.7923	10.4199		35.35	9.55527
134	77.1143	14.6356		56.9769	12.0105		25.65	7.68796
135	75.4571	14.3786		60.6231	12.6189		9.55	3.07566
136	60.7429	12.8404		63.6154	11.5548		7.6	2.37844
137	54.3571	11.5386		70	13.1284		11.1	3.07454
138	62.0714	13.3099		72.6231	12.3357		15.825	4.77715
139	73.7571	16.1935		61.7	12.5074		18.6	5.48223
140	62.8	13.4178		70.7769	13.2248		15.725	4.75559
141	53.6	13.6376		74.8846	12.1346		13.225	3.53455
142	46.2857	11.9293		67.3846	13.0353		14.5	4.11617
143	54.3	13.4526		77.4385	14.2856		27.925	8.302
144	62.0429	13.5417		72.5538	13.3492		30.975	9.319
145	67.1286	14.6042		59.4692	11.8898		15.35	4.04
146	69.8	15.0461		58.8308	12.6892		31.675	9.85215
147	57.5	12.4361		59.7615	13.6658		13.725	5.33966
148	80.6143	17.1499		49.6231	11.9091		18.025	5.47459
149	59.7286	13.0925		50.3154	10.0304		25.875	8.57736
150	79.8857	16.9446		73.1846	13.9617		49.8	15.591
151	93.3286	17.3289		74.4077	15.0124		66.425	19.4976
152	87.7571	17.0679		69.8538	12.3356		46.075	14.763
153	97.1571	18.8277		56.4769	10.8491		17.05	4.88106
154	91.1	17.6228		34.8231	8.31978		14.325	4.35365
155	67.1714	13.8711		32.4231	8.26917		8.125	2.79124
156	67.5143	13.061		38.3846	7.763		9.175	3.18658
157	49.8571	10.0183		46.2538	10.8941		10.15	3.04536
158	60.1857	13.3305		45.2769	9.39602		11.8	3.9482
159	48.9714	11.3019		56.7462	11.3038		9.2	2.68928
160	40.3857	9.27474		58.9462	13.4489		8.75	2.78201
161	47.4429	10.3869		56.2	12.3227		15.3	4.71346
162	41.1429	9.18927		44.5692	10.2275		11.275	3.4806
163	46.9571	10.6258		42.0846	9.72392		15.075	4.48355
164	54.3714	12.9731		33.9231	8.01728		14.15	3.95318
165	41.4143	9.79446		37.6385	7.50305		8.95	3.00626
166	42.4429	9.55343		35.2462	8.39658		11.95	4.05894
167	34.8714	7.77133		35.2846	8.79372		11.4	3.81447
168	44.3286	12.5423		29.0846	7.07812		5.275	1.42177
169	72.3143	20.6025		31.9769	7.46512		1.425	0.581123
170	37.9714	11.0633		19.5615	4.75861		1.6	0.549306
171	31.4	7.65296		24.9077	5.72412		7.125	2.34761
172	33.7	7.8518		19.9154	4.557		12	3.19873
173	25.8	5.97476		17.6846	3.8489		12.775	3.54703
174	17.5857	3.87399		18.2923	4.2304		5.35	1.42922
175	14.9	3.57316		18.2462	3.95582		3.775	1.16421
176	15.0714	3.74744		22.1154	4.87055		4.175	1.29384
177	13.8143	3.12114		18.8231	4.89826		4.175	1.2546
178	10.6429	2.31395		21.5462	6.70349		4.55	1.2576
179	12.2429	2.54832		16.7154	4.17765		4.9	1.38208
180	12.2857	2.83447		12.5923	3.39219		4.875	1.5405
181	9.24286	2.36016		10.1846	2.76937		3.15	0.805589
182	7.44286	1.8196		12.1846	3.43614		1.7	0.748578
183	9.17143	2.39319		8.29231	2.26018		3.05	0.978439
184	9.25714	2.14617		5.95385	1.63422		2.1	0.723224
185	11.6143	2.64797		9.57692	2.55327		2.375	0.866918
186	7.45714	2.13549		10.2923	2.35184		3.25	1.04674
187	9.57143	2.61782		10.4308	2.448		2.675	0.865611
188	9.31429	2.51625		8.12308	2.13405		7.85	2.25914
189	11.0714	3.24233		7.91538	1.7765		3.35	0.940339
190	37.8714	7.28776		31.3846	4.70213		19.25	4.7736
191	47.4286	9.54712		38.9462	6.50049		33.425	8.99228
192	9.37143	1.97762		12.3769	2.23124		12.5	3.67244
193	9.44286	1.9246		12.5615	2.74048		11.7	3.42043
194	10.5571	2.35043		12.1154	2.28889		10.4	2.70626
195	8.25714	1.84289		11.5615	2.17137		14.675	4.25745
196	7.7	1.62311		5.35385	1.25804		7.6	2.5014
197	5.67143	1.3123		5.74615	1.09818		7.925	2.88965
198	4.91429	1.17141		6.26923	1.24195		9.075	3.25561
199	4.11429	0.903734		5.91538	1.25567		8.325	3.20137
200	3.54286	0.783729		6.35385	1.81441		7.35	2.22037
201	4.4	1.12226		4.66923	0.966167		5.25	1.66216
202	3.35714	0.760791		7.03077	2.82136		3.6	1.17749
203	3.07143	0.856397		3.12308	0.846408		3.8	1.23271
204	2.92857	0.745358		2.56154	0.650168		3.45	1.06238
205	3.2	0.861007		5.75385	1.48409		3.575	1.10183
206	3.3	0.774228		6.16923	2.08354		3.725	1.17041
207	2.52857	0.602563		4.98462	0.917684		3.3	1.02398
208	3.6	1.12091		4.23077	0.821048		3.125	0.998403
209	3.05714	0.692575		3.49231	0.780497		5.05	1.55063
210	4.05714	1.08954		2.58462	0.641008		2.65	1.0395
211	3.32857	0.754501		3.85385	0.938082		5.1	1.62372
212	3.35714	0.769566		4.86923	0.999366		3.775	1.19147
213	2.32857	0.701926		4.83077	0.915578		3.025	0.920308
214	5.07143	1.64703		4.46154	0.905537		3.95	1.22656
215	3.85714	1.17682		4.41538	0.926059		3.25	1.03625
216	3.11429	0.724221		5.14615	1.23379		3.775	1.10101
217	2.47143	0.668784		3.62308	0.787706		2.575	0.818901
218	4.01429	0.976764		4.16154	0.826437		2.825	0.877987
219	2.82857	0.695554		4.35385	1.29382		3.525	1.16703
220	3.97143	1.0098		3.3	1.03598		2.75	0.821344
221	2.14286	0.725188		4.03846	1.05773		3.575	1.07829
222	2.7	0.838281		3.84615	0.818459		3.15	0.954918
223	2.55714	0.635342		3.24615	0.866171		3.45	1.0604
224	2.68571	0.614872		3.83077	0.810318		2.95	0.981661
225	4.57143	1.22707		2.59231	0.557944		3.225	0.998219
226	3.31429	0.906443		4.3	1.07617		2.975	0.923733
227	2.94286	0.699757		2.59231	0.595179		3.25	1.00361
228	3.21429	0.840845		3.08462	0.684485		2.4	0.850634
229	2.21429	0.627862		6.13846	2.17501		2.275	0.724655
230	1.6	0.484817		3.63846	0.869524		3.95	1.21967
231	1.85714	0.53112		4.01538	0.919312		2.225	0.629844
232	2.15714	0.570916		4.24615	0.981044		1.4	0.626099
233	3.45714	0.741776		3.26154	0.834728		1.925	0.599183
234	2	0.549589		4.44615	1.11883		1.65	0.528429
235	3.61429	0.773164		3.72308	0.966302		3.5	1.12507
236	2.5	0.931307		3.18462	0.770251		3.275	1.02822
237	1.88571	0.617731		3.21538	0.745319		1.95	0.608038
238	2.2	0.574746		2.46923	0.545065		2.6	0.823599
239	3.15714	0.748391		2.56154	0.5884		1.075	0.35846
240	3.84286	0.994745		2.4	0.606655		2.35	0.732174
241	1.91429	0.455047		1.53077	0.351183		3.6	1.20379
242	2.14286	0.623044		2.76154	0.618917		2.95	0.94436
243	2.35714	0.681101		2.05385	0.519463		1.925	0.599183
244	1.57143	0.46104		2.7	0.617304		1.85	0.592075
245	3.12857	0.817275		2.63077	0.573988		2.3	0.707925
246	2.48571	0.802687		3.22308	0.845223		2.55	0.776446
247	1.68571	0.429198		3.7	1.09458		2.425	0.744325
248	1.25714	0.366181		2.05385	0.442793		1.475	0.518975
249	1.38571	0.403463		4.64615	1.75019		1.25	0.386107
250	6	1.24957		10.2462	2.32301		4.075	1.22692
251	0.142857	0.0580874		4.23077	1.46192		1.525	0.682001
252	3.65714	1.08375		9.7	2.34969		5.475	1.66271
253	24.2714	5.93295		32.2	6.03541		28.9	8.20534
254	49.1143	9.88352		44.7154	8.27328		40.4	12.2253
255	58.3714	11.2318		53.4462	8.86185		38.575	12.1479
256	48.3	9.35624		63.7462	9.46326		47.575	14.4139
257	65.0429	12.5954		60.5385	9.79475		36.1	10.6614
258	41	7.88555		56.0385	10.451		27.9	9.0433
259	50.0714	10.7881		68.1077	11.6338		36.8	12.7636
260	64.8571	13.2874		72.9	12.5635		28.45	8.75157
261	44.9714	9.68269		69.8769	11.4578		16.925	4.89721
262	42.7571	8.90496		48.4769	9.42951		18.775	6.07197
263	55.3143	13.3937		51.6769	10.9746		30.575	10.2333
264	56.5143	12.1026		59.2462	9.86677		34.675	12.1271
265	44.3714	10.9885		56.0231	10.4082		35.125	12.7171
266	30.4286	7.13946		54.7769	9.80043		41.325	13.1155
267	32.7	8.26718		56.5769	10.1267		33.025	13.6632
268	39.3	8.09318		54.6538	9.8213		26.5	11.2096
269	46.6714	10.4275		67.1462	11.874		17.125	4.81947
270	41.6714	9.78462		43.7692	8.91127		59.075	17.1331
271	52.8714	11.4071		57.1154	10.3241		21.5	6.31479
272	47.2	9.48711		37.2308	7.19927		36.875	13.043
273	43.1	9.51976		54.5769	9.87202		45.525	11.3457
274	47.2429	9.51577		58.4308	10.3189		36.325	8.95665
275	57.5429	12.0536		54.8923	9.48238		27.825	7.18543
276	38.8429	9.23627		52.3	10.2343		32.075	9.97284
277	44.7286	9.23011		58.4154	12.7248		25.2	7.17601
278	54	13.1544		59.1923	12.6632		48.375	13.9536
279	28.1857	6.15548		38.6769	7.09031		58.55	17.661
280	38.4429	9.88499		43.1	9.20785		40.2	12.591
281	49.1857	12.52		48.5846	9.22503		36.2	12.182
282	47.1714	12.023		45.1538	11.8788		37.95	11.5685
283	74.1	15.9601		43.1231	9.01612		43.325	13.965
284	29.2	8.15343		42.2923	9.32693		26.025	9.40043
285	32.4571	7.08789		43.6769	9.50355		30.125	12.1064
286	52.3714	13.2334		45.4462	9.01377		33.925	14.1658
287	56.2714	12.9911		35.9385	6.30489		27.75	11.5431
288	40.1571	10.0889		41.8538	9.24296		34.95	14.4576
289	39.3143	10.8482		45.6462	8.56658		15.975	4.83476
290	34.8286	8.01548		32.3769	7.41633		31.175	9.93541
291	20.0714	6.11851		35.6538	7.54102		35.925	12.3738
292	20.5857	5.21272		42.9077	8.71298		15	3.76867
293	50.3143	12.2707		36.7923	8.70105		4.625	1.4059
294	40.2714	9.71111		32.8385	8.07755		10.525	3.44908
295	24.3143	6.78442		40.2462	8.8155		36.825	12.2186
296	31.2857	7.21425		28.0231	7.38207		28.725	7.65674
297	50.1857	10.4398		52.0692	9.78343		33.55	9.64553
298	80.0857	15.9162		85.4462	15.1522		44.05	10.8052
299	69.3	14.111		78.7923	12.9052		31.15	7.93367
300	56.6714	14.2144		56.1769	10.6945		16.075	4.98271
301	30.2286	6.32368		47.5077	9.12919		12.575	3.87669
302	41.9143	9.03749		39.1462	7.30218		18.475	6.57834
303	32.9571	7.17302		38.5615	8.00161		4.55	1.7783
304	39.9714	8.27619		36.8538	7.70813		5.65	1.79334
305	29.3286	6.31225		32.8385	6.67143		4.925	1.5366
306	28.8714	6.18446		33.3077	7.59137		14.3	4.81968
307	18.9429	5.08994		29.9	6.71288		28.7	10.1273
308	27.0857	6.64398		23.5	5.15304		8.525	2.52344
309	26.2714	6.83157		16.3769	3.64463		15.35	4.92814
310	19.5	4.7124		20.2923	5.10375		11.5	4.30443
311	24.5857	5.79077		24.9462	5.89693		6.775	1.73649
312	15.6571	4.08932		23.4846	4.78072		2.575	0.960986
313	15.1	4.49219		13.5692	3.05065		11.875	3.60076
314	21.9571	5.25661		15.6231	3.44946		2.65	0.846214
315	20.8429	5.65953		21.3154	5.29037		3.2	1.03687
316	22.1857	6.49534		13.6692	2.99368		3.4	1.19842
317	8.25714	2.0377		13.0231	2.91807		3.6	1.19148
318	8.95714	3.20358		13.2769	2.48153		6.85	1.77898
319	6.3	1.50295		11.8923	2.72528		2.3	0.804494
320	12.6	3.70935		12.9615	2.72596		1.375	0.614919
321	7.27143	1.96755		9.84615	1.96959		2.875	0.951159
322	3.91429	1.12221		5.72308	1.80562		1.55	0.647648
323	7.98571	2.2043		4.40769	1.38937		2.925	0.893143
324	9.22857	2.91672		7.89231	2.50528		1.625	0.670207
325	5.82857	1.68932		6.76923	2.5504		1.775	0.695186
326	3.17143	0.862519		7.1	2.74149		2.075	0.752238
327	5.71429	1.90479		7.48462	2.81793		2.125	0.741243
328	5.72857	1.8448		4.86923	1.26954		1.85	0.655362
329	4.67143	1.48514		5.60769	1.65262		1.95	0.636169
330	3.35714	1.38294		5.24615	1.32564		2.6	0.729564
331	3.95714	1.30349		4.43077	1.34121		1.575	0.484843
332	5.5	2.40794		4.24615	1.23124		2.975	0.915722
333	4.02857	1.34571		4.12308	1.22621		3.05	0.943802
334	26.9429	5.29376		26.1077	3.99488		19.5	4.77005
335	41.7143	8.60344		36.8462	6.0718		26.125	6.62844
336	9.72857	2.12366		12.4846	2.36066		15.55	4.35823
337	8.6	1.91305		7.65385	1.80447		6.825	2.03556
338	7.75714	1.74025		6.57692	1.39624		7.65	2.22522
339	6.65714	1.41505		5.99231	1.28407		3.5	0.980199
340	4.72857	1.09342		7.91538	1.62857		2.9	1.01133
341	3.74286	0.835004		6.21538	1.30909		6.15	1.67459

## Sheet: Fig2
96-well tracking metrics per fish												24-well tracking metrics per fish
Distance (cm/10 min)				Activity (#/10 min)				Speed (cm/s)				Distance (cm/10 min)				Activity (#/10 min)				Speed (cm/s)
WT(60)	Het(118)	Mut(51)		WT(60)	Het(118)	Mut(51)		WT(60)	Het(118)	Mut(51)		WT(15)	Het(24)	Mut(9)		WT(15)	Het(24)	Mut(9)		WT(15)	Het(24)	Mut(9)
14.5279	13.3563	1.2907		104.572	87.1442	15.9116		1.22374	1.16649	1.07691		39.8536	39.1313	33.4042		256.247	248.042	198.693		1.07607	1.10415	0.988412
37.173	10.4786	19.9484		225.465	100.726	153.93		1.21187	1.06919	1.1487		39.7819	35.1187	16.988		309.843	223.675	136.91		0.980963	1.08082	0.933789
14.3423	27.1651	8.05907		118.326	185.633	70.186		1.23937	1.11224	1.27097		35.9982	35.7747	22.6952		209.139	263.181	181.494		1.04321	1.02812	0.949027
48.5605	8.28	5.46186		376.27	78.6326	50.3767		1.21473	0.935171	1.0929		42.4663	52.5837	18.9904		268.554	322.62	136.199		1.03055	1.26452	0.913772
16.4674	12.8902	7.52186		110.321	130.856	76.6093		1.28392	1.02527	1.04843		27.6964	41.0795	4.62229		168.229	258.59	31.3193		1.15144	1.03736	1.10168
29.0051	22.7502	6.52186		198.437	187.46	68.6465		1.20098	1.09917	1.15062		55.7717	46.5554	20.1837		307.283	253.723	120.078		1.18936	1.13513	1.10925
10.8833	20.5	7.92698		91.6698	172.912	72.2837		0.977737	1.10645	1.06761		42.9494	48.8446	4.79398		256.416	297.608	24.1867		1.10569	1.1098	1.12859
17.2893	11.1842	3.05116		118.251	95.3163	31.0605		1.27272	1.19506	1.05645		26.5169	22.3777	8.41205		187.133	167.163	42.6747		1.05516	0.977656	1.50225
20.6065	13.6944	7.70977		169.684	117.874	64.1767		1.0794	1.13806	1.03282		21.291	56.8976	9.33554		112.663	341.404	76.5843		1.07748	1.08566	0.980126
9.96279	12.1814	7.47116		72.093	113.8	49.8977		1.09667	1.02606	1.14865		40.9229	61.3825			281.614	345.934			1.01642	1.13696
22.2712	14.854	9.9907		202.642	91.6	82.3442		1.09651	1.26035	1.05238		17.712	37.1078			138.133	262.03			0.94778	1.16364
12.3251	11.7121	16.4567		109.079	89.2279	131.167		1.08695	1.04207	1.11321		28.0904	28.353			113.386	181.693			1.32471	1.07176
13.4247	17.1902	2.39535		118.414	134.893	23.6837		0.976381	1.18399	0.999253		32.0807	27.8277			173.663	198.247			1.09774	1.07706
5.40802	13.2879	36.3386		52.4198	107.302	222.786		1.16506	1.4127	1.10242		40.7205	50.8994			186.663	249.108			1.05912	1.13664
7.05741	14.4474	3.71481		69.9074	110.442	44.142		1.34128	1.19256	1.24244		41.7771	26.1542			300.572	153.139			1.06198	1.27455
25.2722	9.1	5.64691		171.877	94.3674	54.3395		1.21104	1.05552	1.18307			36.4602				265.849				0.948772
16.9494	51.6437	1.6716		127.981	387.842	17.2716		1.23835	1.02768	1.10924			43.2145				291.578				1.00708
30.4358	9.45581	1.7216		187.938	71.4372	27.679		1.25196	1.08478	1.49179			42.6837				266.048				0.955832
9.5321	23.3874	7.14321		97.4691	202.098	67.5741		1.18642	1.01326	1.18592			33.0994				194.169				1.04483
17.3451	10.8842	1.18642		123.42	100.726	7.3642		1.12994	1.17607	1.30569			20.8319				123.488				0.992892
16.4265	9.99383	7.24198		134.759	89.8148	54.5556		1.02752	1.22363	1.17826			20.8964				87.0783				1.09226
29.321	11.9846	10.4519		233.759	120.488	73.0741		1.10411	1.15577	1.31379			26.4175				136.331				1.05657
20.9086	15.0488	4.47716		171.327	159.278	45.4877		1.14883	1.21686	1.22882			24.0602				118.934				1.16516
9.30988	9.27222	19.8346		77.3025	83.1852	140.512		1.25361	1.16369	1.27507			15.8108				131.705				0.961756
24.9099	15.4716	4.80309		223.265	117.722	46.8765		1.28898	1.19049	1.15498
5.95432	12.329	12.9914		50.1667	104.296	105.346		1.2438	1.38477	1.23936
6.00123	20.8858	9.01235		55.5741	168.537	66.4383		1.31	1.17939	1.12484
9.86728	18.8235	8.26296		82.3889	149.278	70.4444		1.13861	1.27706	1.11631
15.4907	0.787654321*	6.65864		104.031	11.55555556*	68.5679		1.106	1.16532	1.12358
7.1142	10.8648	5.74568		62.3765	105.815	42.7222		1.17565	1.24477	1.40216
9.49938	10.4469	2.65062		82.5556	92.8519	22.9136		1.22197	1.20924	1.24187
21.3241	10.1802	7.07593		137.383	82.5309	55.2407		1.19	1.25839	1.00975
23.2901	25.2136	10.6747		167.994	216.136	74.037		1.27626	1.09609	1.30205
36.1593	5.44012	5.27407		262.056	51.9259	29.5741		1.13744	1.25563	1.28792
4.65185	2.84383	14.3741		59.9938	18.0864	100.969		1.30144	1.48555	1.1628
15.3636	5.87593	1.13642		109.031	54.8395	14.9136		1.19624	1.23192	1.21934
11.8302	24.2778	13.7963		98.6543	174.815	99.7469		1.09676	1.32995	1.12163
19.1568	10.9951	20.1272		177.414	91.858	138.957		1.16718	1.23148	1.17331
12.1389	6.31296	5.17407		95.1296	61.6296	60.5123		1.14854	1.20652	1.24492
19.2846	11.3457	12.0512		180.136	94.784	99.716		1.07432	1.23008	1.05617
9.00185	10.5043	11.2784		74.642	101.772	84.6049		1.25506	1.329	1.07592
25.671	26.8025	8.08889		217.333	190.377	70.5864		1.11692	1.20454	1.1816
19.9235	4.91358	8.40432		140.29	42.6543	53.537		1.12188	1.29005	1.22407
32.9364	9.26667	17.587		269.29	77.679	127.043		1.16765	1.23393	1.2566
15.9037	8.2963	20.2802		126.086	62.0494	166.438		1.09649	1.41908	1.15705
22.2907	18.0877	11.2043		160.278	139.87	116.457		1.22873	1.07028	0.97122
7.4716	5.42284	8.76296		71.4568	48.2407	80.9877		1.17934	1.36278	1.08487
1.81605	18.0519	13.1914		17.5432	161.994	129.191		1.16867	1.13509	1.04077
7.82778	22.9444	20.7815		69.3333	162.512	186.049		1.10904	1.19048	1.32453
52.8938	6.57716	15.1154		290.642	68.6296	133.963		1.20345	1.25931	1.26291
18.3988	24.2148	12.7426		135.173	186.21	140.019		1.13373	1.26057	1.11356
19.6086	14.4278			137.407	116.531			1.27743	1.26183
12.8969	4.81543			107.66	46.3765			1.23924	1.26309
14.7444	5.81543			136.623	60.963			1.0879	1.26435
13.4525	16.1895			110.228	125.994			1.13056	1.26561
7.97284	22.5173			52.5556	100.11			1.25238	1.26687
16.2599	21.7586			110.142	99.8918			1.2546	1.26813
34.7025	31.7685			279.444	99.6737			1.2487	1.26939
31.5284	4.89136			224.488	99.4555			1.17708	1.27065
14.4037	10.9593			152.377	99.2374			1.2631	1.27191
	12.3049				99.0193				1.27317
	8.18148				98.8011				1.27443
	21.3241				98.583				1.27569
	7.48272				98.3648				1.27695
	17.4006				98.1467				1.27821
	7.79012				97.9285				1.27947
	12.2451				97.7104				1.28073
	12.7031				97.4923				1.28199
	3.85123				97.2741				1.28325
	15.0253				97.056				1.28451
	8.84321				96.8378				1.28577
	6.22222				60.7407				1.12586
	10.2136				102.099				1.15365
	23.0327				181.833				1.05954
	13.5562				124.667				1.24529
	12.3889				106.086				1.13859
	16.0259				137.123				1.16547
	18.0389				155.531				1.16393
	20.9963				166.488				1.25849
	4.10247				41.8951				1.21459
	16.6173				152.698				1.19668
	49.5562				257.741				1.23204
	15.4833				124.802				1.0936
	19.6685				154.179				1.15065
	9.28951				84.1049				1.18076
	6.90679				61.679				1.11798
	7.53642				69.3333				1.20421
	21.0086				143.605				1.40073
	12.8475				105.179				1.51865
	19.8093				161.198				1.07555
	14.379				111.846				1.07752
	8.01049				82.784				1.1725
	12.1173				90.8333				1.10022
	8.56358				52.6235				1.28267
	14.2852				105.031				1.17641
	13.5602				108.42				1.11262
	13.4428				72.5				1.2207
	13.3254				108.728				1.19165
	13.208				179.833				1.16263
	13.0907				117.173				1.18114
	12.9733				101.074				1.15271
	12.8559				61.784				1.19622
	12.7386				12.4753				1.19699
	12.6212				162.321				1.19777
	12.5038				142.827				1.19854
	12.3864				54.642				1.19931
	12.2691				181.136				1.20009
	12.1517				115.821				1.20086
	12.0343				38.858				1.20163
	11.9169				143.025				1.20241
	11.7996				70.5926				1.20318
	11.6822				163.228				1.20395
	11.5648				135.457				1.20473
	11.4474				46.321				1.2055
	11.3301				226.796				1.20627
	11.2127				136.901				1.20705
	11.0953				97.8765				1.20782
	10.9779				143.932				1.20859
	10.8606				148.488				1.20937

## Sheet: Fig3b
96-well 72-hour tracking Distance (cm/10 min)
Non-rescued (no GH)												Rescued (+ GH)
Minutes	SEM_WT_lardist			SEM_Het_lardist			SEM_Mut_lardist					Minutes	SEM_WT_lardist			SEM_Het_lardist			SEM_Mut_lardist
0	13.4571	2.49509		7.52857	2.30524		19.4727	4.75624				0	3.23077	1.1697		16.1346	4.96186		7.98889	1.9493
10	22.6429	4.36489		12.9524	3.45262		16.4455	3.4831				10	13.4308	5.7933		15.4077	5.14791		4.91111	1.29387
20	19.15	3.40985		22.6476	5.45061		18.3727	3.48552				20	16.7385	5.70038		21.5808	6.10454		10.3778	3.65923
30	18.6143	3.50055		13.5762	3.64989		17.1	4.13763				30	7.49231	3.90504		23.3192	5.4896		8.87778	2.17624
40	19.3571	3.57702		15.4714	3.53914		1.87273	0.376439				40	9.66154	3.43458		18.2692	4.11113		8.73333	2.61244
50	26.5286	4.58053		16.281	3.39408		1.04545	0.208619				50	16.1462	4.20363		14.2654	3.94196		6.73333	1.93124
60	11.2643	2.40102		17.7476	3.89137		1.51818	0.27867				60	16.1231	4.27805		19.35	5.21149		6.61111	1.7854
70	6.80714	0.975158		22.6857	3.94771		4.13636	0.787789				70	20.7923	6.09217		15.0731	4.35549		6.88889	1.64146
80	8.64286	1.83391		26.2095	4.64637		1.31818	0.217767				80	17.1538	4.75812		14.9192	4.1643		14.4889	4.41194
90	19.2429	3.47499		14.2	2.73343		3.89091	0.659536				90	14.3923	4.05558		18.6654	5.40166		25.4444	6.71925
100	23.15	4.13149		14.0381	2.45967		17.5182	3.99513				100	15.8923	4.53028		22.2615	6.09278		17.2556	6.36969
110	12.7643	3.21452		19.3286	3.47384		20.9818	5.09958				110	9.75385	4.22392		26.6577	5.76556		6.48889	1.21555
120	7.18571	1.18675		21.4381	3.81583		15.0818	4.39981				120	17	5.58787		11.3231	2.57492		11.5222	2.78613
130	10.4357	2.82175		19.1952	3.14362		10.9364	2.8614				130	15.5538	5.24078		10.25	2.59356		18.9222	5.84135
140	15.7857	3.31111		13.9381	3.02954		17.1364	3.69923				140	15.8538	5.20969		11.3192	4.2867		11.9222	2.59429
150	14.5786	2.16681		9	1.89456		11.0636	3.17556				150	12.1231	4.85563		13.8654	4.37766		18.4222	6.25707
160	18	2.93968		8.0619	1.81925		5.11818	1.53418				160	6.92308	1.82449		12.4192	3.0144		13.9889	3.39586
170	8.65714	1.94863		7.95238	1.60827		0.945455	0.136674				170	12.5462	5.13001		14.2538	3.7728		5.98889	1.50048
180	7.81429	2.06633		8.84762	1.75187		5.75455	1.46686				180	15.7615	5.63385		16.2038	5.05358		4	0.761618
190	10.7786	2.87998		7.85714	1.83437		11.5364	3.49908				190	8.63846	2.84374		16.4346	4.87185		3.24444	0.753348
200	15.6786	4.27503		9.11905	2.3037		5.97273	1.22166				200	8.12308	3.07821		12.8385	3.8875		6.13333	1.31035
210	12.1143	2.79462		5.54762	0.961998		1.8	0.34814				210	3.72308	1.09732		13.2769	3.72969		4.71111	1.21237
220	15.0071	3.12923		2.10952	0.446373		1.32727	0.277103				220	3.36154	1.15829		7.65	2.73195		6.85556	1.82683
230	13.2929	3.10601		5.28571	0.957788		1.09091	0.23235				230	9.40769	3.34093		6.56538	2.22445		21.4889	5.75642
240	5.95714	1.32488		3.82381	0.688712		4.14545	0.957565				240	10.5308	3.89855		5.58462	1.09226		23.8667	8.99209
250	1.85	0.370563		7.29524	1.5968		10.8091	2.44201				250	8.5	2.96776		10.0269	2.04228		9.87778	2.91696
260	6.5	1.3267		6.37619	1.60529		8.16364	1.97033				260	4.11538	1.16218		10.6462	3.89738		4.27778	1.10065
270	9.84286	3.08793		5.25714	1.01518		1.27273	0.266242				270	3.18462	0.867885		6.11923	1.66589		3.57778	0.849296
280	12.9857	3.44393		10.6952	2.26178		0.736364	0.133353				280	6.50769	2.25894		3.06923	0.811816		4.16667	0.890869
290	7.24286	1.87076		10.2667	2.41495		1.55455	0.462049				290	9.76923	4.44602		6.14615	2.46277		1.8	0.414461
300	17.4786	3.90747		5.24286	1.47256		1.84545	0.469839				300	0.946154	0.262949		7.74231	3.24379		2.45556	0.756291
310	16.8071	3.67975		2.5381	0.492345		0.163636	0.0340423				310	2.76154	0.6775		5.40385	1.838		2.03333	0.5769
320	14.2786	2.88465		1.9619	0.354889		1.06364	0.204576				320	0.838462	0.236298		4.61923	2.07135		1.85556	0.455816
330	10.6643	2.34872		2.17143	0.351602		4.50909	0.905241				330	1.64615	0.400709		7.12692	2.4513		1.58889	0.302402
340	6.89286	1.07446		2.81905	0.67801		1.28182	0.281657				340	1.33846	0.405816		5.38462	2.05917		3.93333	0.942959
350	4.87857	1.54499		2.55714	0.427244		2.07273	0.571556				350	1.23077	0.265772		4.31538	2.06878		2.48889	0.579239
360	46.0571	4.95868		38.4429	3.96964		32.4	3.52459				360	51.3	7.40539		46.0731	5.07152		59.9333	8.57117
370	13.0143	2.52375		12.6381	1.79563		11.2455	1.64466				370	11.5692	1.95504		13.2923	2.26305		19.2	3.12688
380	8.60714	1.95766		6.04286	0.902817		6.71818	0.958234				380	5.34615	1.50111		7.85	2.0029		8.14444	1.43565
390	4.20714	0.563189		6.00952	0.723499		4.53636	0.601286				390	5.18462	1.10589		6.16538	1.55191		7.38889	1.2254
400	3.12857	0.397567		5.18571	0.915303		5.27273	0.665908				400	3.81538	0.691003		8.29231	1.73729		10.1556	2.1842
410	3.27857	0.405296		5.67619	1.02372		5.12727	0.621039				410	3.66923	0.813886		7.06923	1.4461		9.67778	1.49964
420	3.76429	0.469944		4.91905	0.807089		4.36364	0.512893				420	1.86154	0.371613		5.61538	1.00038		6.28889	1.09361
430	2.93571	0.368919		2.28571	0.375192		4.00909	0.511338				430	3.12308	0.730906		3.49615	0.491223		5.23333	0.815445
440	2.91429	0.340188		2.3381	0.321445		4	0.494925				440	2.1	0.520034		3.08462	0.526483		5.66667	0.926501
450	1.93571	0.275658		2.6	0.332196		2.82727	0.368957				450	2.94615	0.69271		3.13462	0.474152		3.07778	0.491239
460	2.81429	0.419037		2.07619	0.270016		2.22727	0.293268				460	2.36923	0.461679		3.12308	0.547287		2.38889	0.407167
470	2.14286	0.272033		3.7619	0.48982		3.39091	0.407516				470	2.40769	0.449107		3.65	0.570443		1.87778	0.324421
480	2.48571	0.29632		2.82857	0.353817		3.67273	0.4478				480	3.45385	0.648619		2.87692	0.51783		2.61111	0.466563
490	2.66429	0.401635		3.6381	0.590363		2.50909	0.313209				490	1.30769	0.291953		3.33462	0.592028		3.03333	0.536703
500	2.17857	0.284046		2.98571	0.413488		2.60909	0.31904				500	1.04615	0.273689		3.01923	0.539647		2.77778	0.472536
510	2.44286	0.27814		2.17143	0.303449		1.95455	0.289288				510	1.04615	0.230061		4.22692	0.683632		3.73333	0.581933
520	3.01429	0.39746		2.5381	0.353848		2.25455	0.3055				520	1.31538	0.298377		3.35	0.705113		2.66667	0.460163
530	2.22143	0.296008		3.1619	0.406846		2.9	0.393849				530	1	0.270089		2.2	0.368632		2.57778	0.466377
540	4.32143	0.863302		3.75714	0.45973		2.52727	0.328982				540	2.41538	0.506353		2.51923	0.380401		1.62222	0.2967
550	2.6	0.352276		3.18095	0.402232		2.48182	0.375159				550	1.25385	0.355674		2.97308	0.452222		2.63333	0.466871
560	3.70714	0.605896		2.11429	0.295535		2.14545	0.277284				560	1.25385	0.255314		2.36923	0.430303		2.94444	0.481264
570	1.77143	0.286269		2.4619	0.34019		2.65455	0.357806				570	1.20769	0.279448		2.61538	0.488096		2.37778	0.408059
580	2.98571	0.556632		2.74762	0.362924		2.96364	0.375019				580	1.1	0.249374		2.88077	0.466711		2.57778	0.446857
590	4.91429	1.10545		3.07143	0.387923		2.80909	0.313141				590	1.97692	0.486841		2.55769	0.402183		2.7	0.469418
600	2.14286	0.25757		3.14762	0.401143		1.34545	0.188449				600	2.17692	0.52673		2.69231	0.44743		3.1	0.528621
610	3.28571	0.482731		2.88571	0.353533		1.49091	0.208187				610	2.35385	0.545082		3.45385	0.589348		3.25556	0.546628
620	3.98571	0.730816		3.19048	0.501608		2.28182	0.316116				620	2.43077	0.513477		2.80769	0.560029		1.6	0.311875
630	2.15714	0.253725		2.85238	0.358142		2.7	0.307333				630	2.03077	0.47419		2.26538	0.357724		3.72222	0.540961
640	3.20714	0.468076		2.11429	0.35414		3.05455	0.393483				640	2.99231	0.553012		2.82308	0.489479		1.75556	0.280392
650	2.07857	0.297554		2.04286	0.294058		2.38182	0.326146				650	2.16923	0.465487		2.53846	0.399191		2.23333	0.397741
660	1.68571	0.220695		2.39048	0.295745		1.57273	0.270306				660	0.984615	0.238546		2.1	0.298869		1.43333	0.227087
670	1.82143	0.233815		2.8381	0.380493		1.68182	0.243526				670	1.91538	0.376		2.26154	0.366129		3.11111	0.483993
680	2.33571	0.332365		1.7	0.244617		1.79091	0.249734				680	1.93846	0.424289		1.99615	0.368938		2.93333	0.488098
690	2.22143	0.352659		2.84286	0.433679		2.04545	0.252658				690	1.51538	0.353073		1.46154	0.261459		2.2	0.406822
700	1.38571	0.235939		2.78095	0.459536		2.11818	0.27548				700	1.7	0.324493		1.89615	0.303006		1.98889	0.336481
710	2.02143	0.246093		2.00476	0.293328		1.66364	0.229299				710	1.96923	0.463541		2.88077	0.58815		3.56667	0.570334
720	1.82857	0.263282		2.24286	0.325834		1.8	0.240498				720	1.29231	0.281337		2.55769	0.574029		3.24444	0.519891
730	1.84286	0.233112		2.78095	0.437139		1.87273	0.242272				730	0.776923	0.209647		1.74615	0.298495		2.51111	0.431638
740	1.27857	0.244914		3.30476	0.46391		1.85455	0.218259				740	1.36923	0.331474		2.35385	0.393035		1.9	0.381354
750	2.65714	0.311937		2	0.294438		1.88182	0.255978				750	1.95385	0.441601		2.45	0.550684		3.08889	0.619562
760	1.43571	0.19268		2.69048	0.349315		3.03636	0.359064				760	1.16923	0.300082		1.90769	0.29417		1.35556	0.23669
770	1.50714	0.233064		3.58571	0.500683		3.55455	0.418682				770	1.61538	0.409691		2.3	0.366385		0.988889	0.174488
780	1.80714	0.252363		2.81429	0.418326		1.82727	0.253407				780	1.72308	0.410242		2.03462	0.333152		1.64444	0.290841
790	1.85714	0.25223		1.9381	0.29388		1.77273	0.235228				790	1.69231	0.32215		1.66154	0.290465		1.54444	0.327482
800	1.38571	0.170682		1.7	0.301743		1.75455	0.212529				800	1.66154	0.427468		1.40385	0.245374		1.32222	0.298697
810	1.81429	0.234341		1.56667	0.260127		2.18182	0.302373				810	1.41538	0.314563		1.97692	0.429192		1.75556	0.279615
820	1.82143	0.314258		3.51429	0.674934		2.21818	0.31444				820	1.21538	0.339128		1.99231	0.338959		1.13333	0.184197
830	1.82857	0.295021		2.38571	0.390268		2.4	0.303201				830	1.25385	0.378185		1.81538	0.328373		1.17778	0.229836
840	2.87857	0.507717		1.70476	0.237044		2.24545	0.266544				840	1.19231	0.269115		2.03846	0.317776		2.53333	0.409724
850	1.85	0.229094		1.59048	0.230901		2.14545	0.258794				850	0.853846	0.180174		2.23462	0.373821		1.86667	0.330769
860	0.957143	0.128558		1.8381	0.263712		1.64545	0.24974				860	0.9	0.191517		1.81923	0.296211		1.32222	0.262085
870	1.57143	0.255643		1.6619	0.23334		2.31818	0.290805				870	2.12308	0.493742		1.99615	0.366133		1.04444	0.215913
880	0.828571	0.12061		1.62857	0.234127		1.39091	0.170158				880	0.930769	0.230007		1.61154	0.283586		1.37778	0.265707
890	0.907143	0.147245		1.9	0.278204		2.41818	0.293249				890	1.57692	0.352637		1.63462	0.273756		2.48889	0.420502
900	1.52857	0.231552		1.64286	0.233161		2.3	0.2535				900	1.03846	0.264961		2.25385	0.451837		1.13333	0.201961
910	1.41429	0.194829		2.00476	0.302673		2.02727	0.226667				910	0.723077	0.181291		1.51154	0.309734		1.27778	0.246699
920	0.685714	0.107718		1.28571	0.237853		2.08182	0.253251				920	1.81538	0.50217		1.51154	0.243329		1.98889	0.416138
930	1.40714	0.190713		1.39524	0.22284		2.12727	0.3037				930	0.8	0.203111		2.04615	0.38936		1.46667	0.343303
940	1.42857	0.199333		1.83333	0.267698		1.70909	0.227829				940	0.792308	0.195474		1.48462	0.290858		1.78889	0.307848
950	0.985714	0.131612		2.29524	0.352365		1.58182	0.212556				950	0.861538	0.230713		2.93846	0.84307		2.15556	0.392294
960	13.6929	1.54541		17.9905	1.89815		15.1182	1.55934				960	13.6154	2.27487		22.2654	2.9414		22.0111	3.26067
970	14.25	2.19084		4.9	0.785102		1.12727	0.211831				970	1.86923	0.463578		5.81154	1.61971		2.75556	0.544614
980	19.2429	3.12628		4.90952	0.859905		2.71818	0.460034				980	7.83846	3.82169		10.6615	2.56012		12.0222	4.39802
990	15.0571	2.32473		7.49524	1.24178		2.50909	0.437307				990	9.91538	3.96534		20.1615	4.2418		16.9111	4.82625
1000	20.1143	3.09954		8.4	1.63661		9.47273	1.48865				1000	13.5	3.22902		18.2423	3.476		17.2556	4.04988
1010	10.7571	1.69931		11.8	2.15368		13.0909	2.67831				1010	23.7154	5.24621		16.3308	3.56073		17.0333	4.46178
1020	18.6214	2.55607		14.4	2.41956		5.44545	0.802988				1020	16.3538	4.36861		30.3115	5.92976		29.0778	6.0049
1030	25.9571	3.7548		16.8333	3.34699		15.1727	2.32667				1030	13.3923	4.51729		31.1231	4.66718		32.0778	6.54333
1040	26.2571	3.89507		12.8952	2.028		13.4818	2.41731				1040	14.4692	3.62338		33.0231	5.83253		22.9556	5.40053
1050	22.4571	3.13675		16.6048	2.58955		4.63636	0.874383				1050	17.4692	4.22197		36.2385	6.27476		44.0667	9.27098
1060	29.6357	3.90994		19.7143	3.22351		4.86364	0.737079				1060	20.9231	5.33538		25.8654	4.52502		14.9667	3.1014
1070	30.2857	4.12888		16.8667	3.00969		19.5818	3.47955				1070	15.9385	3.41534		24.1577	4.59586		8.61111	1.65783
1080	21.6786	3.2089		20.4667	3.77532		19.0364	3.75996				1080	18.8846	5.88115		19.1192	4.05966		4.24444	1.11547
1090	15.6143	1.92404		24.8143	3.91463		8.69091	1.31542				1090	17.6	3.49869		16.1115	3.19562		18.8556	4.22318
1100	18.8357	2.68119		23.8333	3.58509		11.1091	1.65472				1100	20.8385	6.20751		23.3	4.65969		22.0111	6.8066
1110	23.1143	3.85422		13.9048	2.36166		9.00909	1.42611				1110	21.7462	4.97195		20.9615	4.29716		11.6778	3.68607
1120	28.4071	3.38704		11.7667	1.90977		4.89091	0.842451				1120	36.7692	8.68478		26.6538	5.5683		13.5556	3.5176
1130	26.5429	3.79465		13.7333	2.2068		6.97273	0.980447				1130	34.8846	6.39908		26.6769	6.18345		10.3	2.89563
1140	27.0857	4.12846		9.95714	1.49788		8.83636	1.71712				1140	25.2769	5.43275		30.4231	6.7611		10.5778	3.97557
1150	22.4643	3.22718		11.0143	2.10504		12.1182	2.38423				1150	21.2154	5.41371		25.1	4.5201		27.7	7.27911
1160	33.2214	4.34177		9.00952	1.60536		13.1455	3.32733				1160	21.5615	5.15174		18.1385	3.28205		23.1889	5.0512
1170	35.5143	4.96368		18.5095	3.23296		6.91818	0.947467				1170	21.6538	5.73425		18.6231	3.38392		20.6	4.70529
1180	27.3143	3.7352		16.2857	2.82799		16.9818	3.38666				1180	32.4308	7.10855		23.8385	4.4826		27.8444	6.51098
1190	19.4714	2.64563		18.8714	2.86046		10.2909	1.52591				1190	22.8769	5.44881		20.45	3.85888		21.0667	4.66404
1200	26.3643	3.64229		17.2762	2.83392		6.11818	0.914853				1200	21.8462	5.58381		21.4038	4.21606		26.3667	4.8895
1210	18.3571	2.24066		19.7476	3.07241		5.1	0.769144				1210	21.8923	4.8586		18.1769	3.32991		25.0556	6.52134
1220	20.8286	2.97901		10.5286	1.79211		4.7	0.848894				1220	38.5077	8.17323		15.75	2.95208		21.6222	7.31166
1230	26.8143	3.87678		13.2333	2.44269		4.5	0.778539				1230	30.2	6.52476		17.7423	3.46488		10.9444	2.71956
1240	33.9357	4.33947		20.7095	3.16755		2.63636	0.478872				1240	20.8154	4.08209		17.9115	3.7024		11.9556	3.12671
1250	24.2429	3.21225		21.6429	3.28699		8.53636	1.51798				1250	27.6	6.62875		22.7808	4.70746		16.8333	5.77987
1260	21.9071	2.89701		22.4476	3.55054		10.3364	1.66615				1260	19.5077	5.49343		19.2923	3.54585		15.3	5.37157
1270	28.4357	3.8862		13.0762	2.18511		22.7727	3.14962				1270	15.3462	3.80272		21.9423	4.12934		10.6778	2.39489
1280	23	3.81597		9.45238	1.49194		10.0909	1.57026				1280	18.6615	5.14137		18.1692	4.05601		8.5	2.11964
1290	23.1643	3.58874		14.081	2.0732		13.5455	2.43565				1290	22.6846	5.79344		15.8346	3.58096		11.2889	2.61154
1300	20.75	3.79919		20.0714	3.32498		9.05455	1.48129				1300	18.5077	4.02327		16.8577	3.69056		15.0667	3.40135
1310	21.0857	3.05731		19.3905	3.40384		6.7	0.884064				1310	20.1462	4.1696		13.2308	2.45893		16.8111	4.05217
1320	17.3143	2.63942		22.4714	3.56523		12.8636	2.25236				1320	21.5231	4.52443		10.5923	1.74128		17.9889	5.07769
1330	16.6286	2.07218		16.8714	2.61216		8.16364	1.72743				1330	19.9231	4.70969		11.3	2.65495		11.7333	3.29546
1340	14.9643	2.52569		10.0571	1.47474		11.7818	1.96558				1340	15.0462	3.63156		16.0346	3.28309		7.07778	1.61381
1350	12.3714	2.28449		13.1238	2.09715		13.2	2.85879				1350	21.4385	5.28879		13.9615	2.83491		9.77778	3.29519
1360	13.5429	2.17362		17.7286	2.94857		8.57273	1.47051				1360	17.3538	4.07929		11.4615	2.45973		13.5667	3.3648
1370	14.55	2.62832		15.281	2.5438		13.7455	2.60094				1370	14.7462	3.06182		12.1962	2.46867		12.3333	2.55846
1380	17.0143	2.4014		12.0571	2.224		15.6	2.62144				1380	17.4769	4.28572		15.6269	3.22121		10.1	2.8178
1390	14.6429	2.35408		10.2571	1.98983		5.37273	1.1602				1390	25.6692	7.66313		13.8654	2.49577		17.2778	5.71156
1400	13.2143	1.67222		9.21905	1.99321		3.43636	0.552007				1400	16.7846	4.55848		11.7423	2.39548		13.8444	4.75303
1410	18.9071	3.2005		12.4381	1.97139		2.29091	0.383614				1410	20.8231	5.61985		11.7077	2.48844		13.1111	4.64543
1420	16.2143	2.3844		16.2619	2.43501		3.71818	0.537248				1420	17.2462	5.92857		14.8115	2.7981		20.9444	6.69749
1430	15.15	2.1635		11.2	1.66547		5.98182	1.01599				1430	16.2769	5.36342		13.1577	2.38668		16.9222	5.85369
1440	26.2929	4.24889		13.5	2.32385		3.29091	0.512425				1440	18.9538	4.96891		11.8577	2.59283		13.8333	3.82046
1450	12.1857	1.94238		15.2762	3.32677		3.4	0.427797				1450	21.6923	5.63477		12.9231	2.78844		15.8667	5.70983
1460	16.5143	2.63218		19.8333	3.39699		4.08182	0.571892				1460	18.3846	6.58687		14.4731	2.96045		21.6222	7.50656
1470	16.7357	3.24316		18.681	3.46344		3.29091	0.460671				1470	19.9231	6.49998		14.5038	2.97925		21.6667	7.36929
1480	13.0714	2.11833		16.8429	3.1707		2.37273	0.38323				1480	18.6615	4.84579		10.0115	2.206		14.3333	4.72307
1490	17.25	2.30652		13.2381	2.45074		6.2	0.754743				1490	8.48462	1.40409		13.6538	3.27554		6.48889	1.27569
1500	13.7786	1.71506		9.0381	1.87218		6.90909	0.926494				1500	4.12308	1.06771		12.1654	2.94302		4.38889	1.09473
1510	10.0714	1.19984		4.67143	0.74711		3.84545	0.596024				1510	7.59231	1.79877		9.35769	2.51335		3.77778	0.773855
1520	7.32143	1.09467		5.00952	1.00874		5.69091	0.965804				1520	11.4538	2.65342		10.1692	1.90451		3.72222	0.773805
1530	11.8357	2.26001		6.10952	1.21348		4.14545	0.627256				1530	10.8923	3.19437		9.25769	1.97984		5.68889	1.57645
1540	11.0357	1.96339		8.4381	1.40333		1.56364	0.340996				1540	10.6231	2.28027		14.0462	3.4289		9.64444	2.26025
1550	9.52857	1.19808		8.02381	1.39827		2.51818	0.464568				1550	19.0692	5.7835		11.7692	2.60053		5.4	1.07022
1560	7.62857	1.09374		10.0667	2.16291		2.49091	0.440111				1560	15.7385	4.78346		9.89231	2.66613		6.22222	1.34356
1570	8.82143	1.16069		4.71429	0.889376		3.56364	0.564364				1570	7.3	1.37884		10.1231	2.01753		4.46667	1.09984
1580	12.0214	1.5782		3.02857	0.633905		1.68182	0.26995				1580	4.06154	0.749367		9.32692	1.44763		5.75556	1.27498
1590	7.37143	1.12985		4.37619	0.738443		3.78182	0.538153				1590	5.90769	1.20869		12.0231	3.0583		9.02222	2.21811
1600	8.75714	1.15202		4.85714	0.902329		1.79091	0.276024				1600	5.89231	1.37039		11.4654	2.62819		4.3	1.12384
1610	9.62857	1.58404		3.11429	0.588718		2.01818	0.343459				1610	5.9	1.09027		8.26154	2.50159		6.68889	1.30824
1620	11.1357	1.91205		4.76667	0.693876		2.18182	0.330426				1620	6.90769	1.49734		8.88462	1.96071		6.4	1.38605
1630	10.5714	2.21508		3.3381	0.794348		4.86364	0.907275				1630	3.38462	0.698424		6.75	1.65413		4.13333	0.850457
1640	9.42143	1.86349		5.29524	1.01856		3.97273	0.658157				1640	5.74615	1.27948		3.98846	0.658866		6.03333	1.14415
1650	8.81429	1.94125		4.57143	0.861358		1.23636	0.173155				1650	4.71538	1.04294		6.24615	1.42536		4.93333	0.980875
1660	8.17857	1.58742		2.53333	0.439866		2.23636	0.335315				1660	3.31538	0.681049		7.05385	2.1645		4.72222	0.952342
1670	7.75714	1.50821		3.47619	0.621925		1.75455	0.25413				1670	3.47692	0.692698		5.06154	1.0057		4.04444	0.803479
1680	8.4	1.35393		3.12857	0.548731		1.80909	0.315233				1680	2.99231	0.603923		5.91538	1.33147		5.2	1.01408
1690	8.82143	1.67249		2.25714	0.373779		1.08182	0.143356				1690	2.85385	0.72395		6.32308	1.47479		5.25556	0.975754
1700	8.45	1.69105		2.6381	0.54228		2.25455	0.317611				1700	2.76923	0.593833		6.41538	1.26647		2.94444	0.544823
1710	6.64286	1.30292		2.59048	0.389031		2.09091	0.308074				1710	5.62308	0.9771		4.68077	0.943611		1.87778	0.3387
1720	3.92143	0.747266		5.82381	1.05935		1.59091	0.214189				1720	7.24615	1.67731		5.18846	1.00475		3.04444	0.718403
1730	4.57857	1.00865		10.6714	2.29919		1.42727	0.300647				1730	5	1.70462		5.59231	1.37692		4.74444	1.05303
1740	5.47857	0.953064		6.06667	1.89455		1.07273	0.185492				1740	1.5	0.40484		3.96538	0.699941		3.08889	0.694555
1750	5.56429	0.794984		7.80952	2.12219		2.36364	0.409358				1750	4.02308	0.966773		4.16154	0.708563		4.77778	1.2555
1760	2.72143	0.407835		7.15238	2.08531		6.59091	1.22805				1760	2.66154	0.697693		5.85769	1.06537		3.63333	0.642307
1770	4.22143	0.620057		6.75714	2.00596		7.31818	1.91421				1770	2.02308	0.418974		4.23077	0.644196		2.95556	0.781095
1780	2.83571	0.380888		5.8619	1.96928		1.84545	0.270017				1780	1.81538	0.36376		3.02308	0.526757		1.92222	0.434341
1790	5.15714	0.728391		4.38095	1.01205		1.63636	0.248619				1790	3.1	0.630571		3.39231	0.608917		3.63333	0.89394
1800	45.7429	4.80718		35.4571	3.44455		29.1182	3.10841				1800	48.0615	6.59928		44.1846	4.74944		57.3667	7.94925
1810	9.82857	1.66723		11.081	1.27482		8.33636	0.982781				1810	11.6231	1.84952		12.0615	1.69776		19.2	3.83685
1820	6.70714	1.08065		6.10476	0.7446		5.43636	0.628313				1820	8.70769	2.2761		6.23846	1.00726		10.2222	2.05639
1830	4.67143	0.516901		4.74286	0.633		4.56364	0.487789				1830	7.88462	1.95508		5.54231	0.873201		12.5889	2.80702
1840	4.67857	0.559994		4.58571	0.518804		2.61818	0.325934				1840	6.55385	1.53883		6.59615	1.06573		14.6111	4.00928
1850	4.98571	0.697932		5.00952	0.605838		3.41818	0.407049				1850	5.03077	1.07109		5.51538	0.849681		10.8889	2.41376
1860	2.93571	0.347274		3.56667	0.463004		3.29091	0.388091				1860	3.72308	0.691791		4.10769	0.698297		5.3	1.16383
1870	2.28571	0.287428		3.16667	0.431137		2.11818	0.306423				1870	2.95385	0.557907		4.11154	0.634326		5.87778	1.13681
1880	2.87857	0.326274		1.65714	0.224229		4.29091	0.66303				1880	1.56154	0.278755		3.51538	0.567303		5.78889	1.01978
1890	1.62857	0.183739		2.42857	0.322189		2.81818	0.305276				1890	2.20769	0.42148		2.85385	0.506423		6.06667	0.999723
1900	2.17857	0.256048		2.71429	0.336592		1.29091	0.163464				1900	2.42308	0.435079		2.45	0.394743		5.97778	1.00882
1910	2.26429	0.304665		2.79048	0.32745		3.29091	0.510935				1910	3.08462	0.594687		2.70385	0.43479		4.92222	0.722474
1920	3.11429	0.539454		2.47619	0.336961		1.48182	0.193904				1920	1.90769	0.455002		2.51923	0.43137		4.38889	0.70921
1930	3.57143	0.454832		2.79524	0.360741		1.46364	0.228499				1930	2.05385	0.431479		2.74615	0.469767		3.5	0.625424
1940	2.16429	0.312294		1.95238	0.250966		2.17273	0.317328				1940	2.12308	0.436026		3.26923	0.621583		4.21111	0.661151
1950	3.82857	0.784383		2.07143	0.273845		2.25455	0.298378				1950	3.74615	0.73474		2.46923	0.355265		2.97778	0.464223
1960	2.25714	0.30511		2.35714	0.293973		1.60909	0.202953				1960	2.54615	0.593294		2.71154	0.461694		4.24444	0.716089
1970	1.74286	0.22837		1.69524	0.228815		1.3	0.187003				1970	3.96923	1.12287		2.11923	0.379723		4.5	0.777291
1980	3.02857	0.355521		2.90952	0.396744		2.15455	0.300007				1980	3.26923	0.682841		2.65385	0.46755		3.11111	0.536132
1990	2.33571	0.301811		3.5381	0.465202		2.62727	0.363007				1990	1.86923	0.40896		2.63077	0.441921		2.31111	0.368817
2000	2.47857	0.500589		2.87143	0.322879		3.10909	0.377413				2000	1.83077	0.465685		2.08077	0.378314		2.58889	0.529422
2010	1.39286	0.198565		2.74762	0.334561		1.77273	0.2996				2010	2.37692	0.52191		2.78846	0.460595		3.13333	0.48064
2020	1.74286	0.237792		2.40476	0.390299		0.981818	0.167843				2020	2.03846	0.444294		2.95	0.529931		3.46667	0.712566
2030	1.91429	0.263856		1.87143	0.242957		2.28182	0.3213				2030	2.20769	0.549916		1.85385	0.286235		3.22222	0.609915
2040	1.30714	0.189834		2.40476	0.293307		1.7	0.233989				2040	2.37692	0.627929		3.65	0.691239		3	0.494778
2050	1.40714	0.205555		1.30952	0.199428		3.62727	0.547503				2050	2.78462	0.559769		2.53846	0.441162		3.1	0.466377
2060	1.68571	0.22934		2.44762	0.3383		1.86364	0.270619				2060	2.31538	0.493882		2.41154	0.358128		4.74444	0.813053
2070	1.85	0.242061		2.52381	0.38859		2.67273	0.345201				2070	2.15385	0.425788		2.08846	0.375719		3.2	0.600266
2080	1.73571	0.263156		1.55238	0.236666		2.13636	0.301827				2080	4.04615	1.01494		2.16923	0.378936		2.64444	0.439884
2090	2.28571	0.310506		2.19524	0.302934		1.80909	0.226532				2090	2.76154	0.580005		2.25385	0.395038		3.57778	0.608236
2100	1.27143	0.213853		1.84286	0.260341		2.58182	0.364907				2100	3.04615	0.647411		2.75769	0.458658		4.76667	0.958754
2110	1.47143	0.181083		1.76667	0.254981		1.27273	0.210838				2110	3.72308	0.878375		2.69615	0.468007		2.93333	0.541627
2120	2.22143	0.3438		2.35714	0.341749		1.24545	0.16542				2120	1.25385	0.287375		2.16923	0.33401		2.68889	0.480789
2130	1.72143	0.262291		2.06667	0.259505		1.56364	0.21646				2130	2.10769	0.479699		2.35385	0.385211		3.38889	0.547011
2140	0.971429	0.13858		1.81905	0.258889		2.4	0.309203				2140	3.07692	0.834326		2.26923	0.310534		2.77778	0.486539
2150	1.70714	0.224687		2.35238	0.367198		0.918182	0.133546				2150	1.98462	0.40735		2.64615	0.4216		3.12222	0.486359
2160	1.55714	0.225363		2.35714	0.301414		1.49091	0.190484				2160	2.5	0.517684		2.11923	0.377345		3.66667	0.718106
2170	2.02143	0.27166		1.89048	0.247934		1.46364	0.229097				2170	3.07692	0.678895		2.22308	0.359076		3.92222	0.639062
2180	1.61429	0.195861		1.34286	0.197381		1.90909	0.259461				2180	5.13077	1.10263		2.7	0.402948		5.15556	1.05991
2190	1.71429	0.251314		1.11429	0.15486		1.16364	0.215247				2190	3	0.592084		2.09231	0.355442		7.38889	2.5042
2200	1.4	0.196891		2.16667	0.332729		0.918182	0.130136				2200	1.50769	0.293226		2.1	0.351886		3.51111	0.566185
2210	2.07857	0.399407		1.72381	0.286668		3.58182	0.725345				2210	2.07692	0.371776		1.74231	0.26987		3.35556	0.5875
2220	1.83571	0.286204		1.5619	0.275455		1.35455	0.209426				2220	3.06154	0.652779		1.75385	0.402569		3.76667	0.690338
2230	0.95	0.147749		1.5	0.225038		1.55455	0.29933				2230	1.44615	0.320772		1.61154	0.266815		2.81111	0.520152
2240	1.16429	0.160908		1.57619	0.226812		1.65455	0.293554				2240	2.29231	0.583202		1.86538	0.335227		3.13333	0.693169
2250	2.27143	0.296478		1.91429	0.232841		2.55455	0.405762				2250	1.55385	0.412512		2.32692	0.399483		2.47778	0.455321
2260	1.67143	0.209603		2.59524	0.380361		1.70909	0.217693				2260	2.8	0.810968		2.13077	0.366363		1.78889	0.292725
2270	1.25	0.189397		1.58571	0.241851		2.25455	0.416869				2270	1.93077	0.410214		2.57692	0.592036		2.68889	0.510564
2280	1.43571	0.26941		1.17143	0.198875		2.12727	0.274271				2280	2.92308	0.756266		1.94615	0.407298		3.3	0.556824
2290	1.15714	0.177318		1.11905	0.147953		1.50909	0.275007				2290	1.62308	0.34396		1.21538	0.235612		3.28889	0.521143
2300	23.5071	2.53197		30.7571	3.75644		19.0273	2.08935				2300	15.8385	2.60222		32.9769	5.42609		20.8556	3.06906
2310	12.1786	2.0991		11.4	1.74736		3.22727	0.458932				2310	9.67692	2.32283		11.95	2.15872		8.18889	1.5673
2320	4.02143	0.518374		8.64762	1.51325		3.6	0.627254				2320	4.10769	0.79592		6.58462	1.48421		4.93333	0.741646
2330	4.43571	0.608399		6.27143	1.09695		4.10909	0.531349				2330	4.64615	0.999926		7.01154	1.1634		7.5	1.14507
2340	4.54286	0.512089		5.89048	1.12834		3.46364	0.464862				2340	3.46923	0.645735		16.3077	7.64264		4.33333	0.716301
2350	3.42857	0.507652		7.47619	1.82413		4.01818	0.458627				2350	3.12308	0.697492		7.30769	2.1596		6.95556	1.09769
2360	4.12857	0.56016		3.17619	0.485681		4.40909	0.6422				2360	2.08462	0.394028		4.16154	0.953132		5.12222	0.834424
2370	2.22857	0.320706		5.17143	1.34184		2.67273	0.365315				2370	4.76923	0.969219		4.03462	0.604809		6.97778	1.16845
2380	2.11429	0.278753		3.43333	0.47389		2.46364	0.299327				2380	3.23077	0.469738		2.82692	0.571345		4.53333	0.716207
2390	2.86429	0.367117		2.61905	0.380036		1.91818	0.272661				2390	3.24615	1.14145		3.36154	0.524708		3.25556	0.604461
2400	4.53571	0.574605		3.34762	0.476893		2.60909	0.296357				2400	3.53077	0.628001		4.74615	0.694318		3.73333	0.63127
2410	2.47857	0.42553		2.1	0.344836		0.545455	0.0947137				2410	0.953846	0.248454		2.69231	0.585026		4.24444	1.73914
2420	5.97857	0.944825		4.00952	0.718272		1.62727	0.236382				2420	7.91538	2.06856		6.60385	1.28646		6.38889	1.98355
2430	10.9571	1.77791		10.8381	1.60238		3.51818	0.522754				2430	23.4923	4.52257		13.8077	2.5951		11.3667	2.92223
2440	17.2571	2.12027		12.4857	1.74431		5.71818	0.736375				2440	23.8923	4.49606		23.0808	3.38167		8.97778	1.76517
2450	29.9429	3.70149		18.3286	2.28157		8.98182	1.16699				2450	28.4154	6.80878		25.1346	3.44778		39.4444	7.42359
2460	30.8357	3.98135		20.119	3.39882		6.02727	1.0456				2460	31.1154	5.62206		25.7038	4.22948		29.9667	5.52479
2470	36.8571	3.94712		19.619	2.54811		8.89091	1.37311				2470	45.5154	8.07463		26.4077	4.22836		18.7111	3.53784
2480	24.2214	2.94668		21.2286	3.36723		10.1727	1.28956				2480	44.1615	8.47298		29.7885	4.0078		43.4778	8.78057
2490	28.6929	3.39505		21.9952	3.51438		18.9545	2.95792				2490	51.5615	8.46621		24.6885	3.65522		34.3667	8.19491
2500	32.1786	3.8708		25.0905	3.4529		26.0727	3.73053				2500	38.9923	6.45452		29.0692	4.23548		17.5889	3.93999
2510	23.05	2.85346		33.6857	4.56795		10.7364	1.64529				2510	45.6692	8.03019		25.3115	3.81128		9.01111	1.45852
2520	18.6357	2.31487		20.0429	2.68986		10.8364	1.36599				2520	30.5231	5.41666		22.6923	3.69174		12.6444	2.50845
2530	34.6357	4.23171		12.4714	1.63732		7.86364	1.11355				2530	19.6615	3.66147		26.0885	4.27726		28.6	6.80042
2540	26.8357	3.14342		23.7571	3.36878		12.7364	1.67196				2540	22.7923	4.33656		28.2038	5.0112		14.8	2.39941
2550	27.5643	3.3734		25.2286	3.68821		9.61818	1.2178				2550	31.7846	6.04019		26.6962	4.34735		23.7333	5.68049
2560	22.4714	2.41968		21.9286	2.86708		7.82727	0.962496				2560	26.1923	4.49678		22.3385	4.19591		22.2889	5.25754
2570	27.4857	3.31623		17.4524	2.05529		6.33636	0.807315				2570	38.1769	6.31673		22.7923	3.80963		23.5889	4.76045
2580	25.4786	2.83677		14.7952	2.01565		15.5818	2.15497				2580	36.8462	6.96214		27.0462	3.90069		13.3444	2.86326
2590	24.9214	2.79947		13.3429	1.96401		18.8818	2.87031				2590	29.4769	5.76224		21.4577	3.14418		16.2444	3.19057
2600	17.4286	2.20879		17.1952	2.3342		9.23636	1.42228				2600	28.0923	6.13395		24.6308	4.20789		11.9	2.68301
2610	21.0214	2.47638		16.2048	2.08187		11.3909	1.6592				2610	35.5231	6.91739		22.6038	3.20379		12.6778	2.69534
2620	25.0571	3.55402		20.9286	2.65456		10.3545	1.37404				2620	28.3538	5.45874		24.9808	3.75965		19.0333	2.87742
2630	24.8143	3.02807		21.019	2.81543		6.26364	0.867107				2630	25.5692	5.24015		24.5115	3.59178		23	5.0208
2640	20.1429	2.12832		23.9238	3.40297		9.47273	1.41031				2640	29.3538	6.53513		22.0962	3.56633		32.0889	7.24568
2650	25.6714	2.82223		23.5429	3.44803		11.9818	2.43428				2650	36.9154	6.83819		25.7846	4.00377		26.6	7.14979
2660	28.0286	3.27139		29.0619	4.21228		7.82727	1.00537				2660	33.6385	6.87093		20.8462	3.64243		25.3778	5.95946
2670	25.5571	3.76794		32.8143	4.29093		9.7	1.30319				2670	24.5769	4.92806		25.4846	3.88299		22.1333	4.43202
2680	33.1214	4.08172		31.7667	4.02443		6.85455	0.869377				2680	29.9923	6.75432		23.8962	3.40243		29.7111	7.42608
2690	30.4214	3.88254		30.3381	4.23305		6.78182	0.827305				2690	34.5308	6.59315		20.2808	2.95767		18.4889	3.93988
2700	23.8929	3.27432		24.119	3.43085		13.0909	1.80275				2700	23.8231	3.95754		18.3115	3.10365		11.9	2.04818
2710	23.2643	2.93364		26.4667	3.72943		10.8091	1.48296				2710	25.9538	5.48119		18	2.35168		8.92222	2.08834
2720	22.6857	3.18462		28.2762	4.2698		5.79091	0.766301				2720	23.7308	4.34902		21.1846	3.01161		10.5889	1.97692
2730	25.2857	3.98468		32.5524	4.72654		6.96364	0.806377				2730	29.2308	4.66115		21.4654	3.59587		12.6778	2.58659
2740	25.55	3.77582		29.2619	4.42527		9.49091	1.27534				2740	24.1231	3.96416		22.9	3.92983		15.6111	3.23454
2750	26.4643	3.53222		25.9952	3.61339		6.60909	0.767092				2750	24.5462	4.57312		23.0692	3.62373		17.1	3.73363
2760	22.8714	3.51374		28.7762	4.39203		6.96364	0.953093				2760	21.9231	4.51005		21.7385	4.34075		17.3111	3.23858
2770	26.1429	3.45338		23.0952	3.89762		10.5	1.50878				2770	22.6615	4.29267		21.4077	3.61032		12.6	2.78567
2780	29.1929	4.35804		22.2667	3.28148		5.62727	0.702132				2780	24.8385	4.73005		28.1308	4.65112		13.2	2.53666
2790	22.9	4.05858		22.4381	3.94062		9.55455	1.14164				2790	31.7077	5.57414		23.4692	3.49828		12.7778	2.98251
2800	24.2143	4.12735		25.0619	4.06842		7.85455	0.999788				2800	35.8308	6.34622		15.2923	2.32409		9.46667	2.29143
2810	24.7786	3.88399		25.7	4.11027		7.74545	0.964662				2810	17.3077	3.43677		19.7269	3.55046		12.1556	2.5147
2820	22.7643	3.85559		20.9619	3.69279		7.08182	0.93736				2820	19.6154	3.57127		12.4308	1.86536		16.4111	3.0821
2830	23.0357	3.96303		13.081	2.32964		8.4	1.51381				2830	19.0154	3.18682		14.7423	2.31763		25.4444	6.07909
2840	28.9714	4.19051		12.8762	2.41002		5.34545	0.717876				2840	15.3077	2.77118		17.0192	3.2038		26.3	6.72855
2850	24.9	3.82454		12.0857	1.83092		6.50909	0.809802				2850	18.9769	3.62553		12.4269	1.74744		24.1556	5.25753
2860	25.4429	3.86943		15.6286	2.03374		4.9	0.718696				2860	23.3846	4.87619		14.4	2.60776		25.0889	5.65065
2870	25.3143	4.35804		14.9667	2.2446		4.35455	0.661851				2870	24.9462	5.31578		18.7692	3.48286		15.7111	3.63502
2880	21.6214	4.03021		12.8952	1.88493		4.69091	0.686338				2880	22.1462	5.9994		16.15	2.77307		14.8111	4.41779
2890	19.4357	3.31139		14.2905	2.56508		9.34545	1.12889				2890	18.0615	4.7964		18.0462	3.32259		11.1111	2.6903
2900	21.6929	3.47886		17.8095	2.64736		4.95455	0.71968				2900	17.3615	3.8717		15.7462	2.65592		13.0556	2.70816
2910	19.5286	3.46899		16.4524	2.17467		3.89091	0.579945				2910	24.3231	5.76214		14.0231	2.28391		8.03333	1.97636
2920	16.1571	3.03114		18.0048	2.63752		6.27273	0.848511				2920	20.5769	5.31381		13.7923	2.1137		9.06667	1.92491
2930	18.9429	3.31428		15.3143	2.45103		5.71818	0.821676				2930	18.2077	4.05968		10.4346	1.88285		7.37778	1.68037
2940	12.0571	1.55017		14.4905	2.17997		10.2818	1.80034				2940	10.1385	1.79113		10.2269	1.97197		7.92222	1.63765
2950	12.5429	2.32342		11.6905	2.7362		9.79091	1.60348				2950	12.9077	2.41148		11.2	1.78917		10.2667	2.14614
2960	13.7643	2.41647		16.9905	3.02322		6.56364	0.91118				2960	19.0846	4.24829		13.6577	2.48739		5.44444	1.44108
2970	13.8	2.5388		15.8286	2.92021		6.78182	0.989878				2970	23.1154	5.51074		10.9885	2.17107		8.06667	1.80226
2980	11.0786	1.67715		12.3476	2.98938		6.41818	0.839468				2980	9.93077	2.04748		9.87308	1.51796		9.52222	1.81715
2990	7.15	1.26174		16.7905	3.37027		4.43636	0.722428				2990	6.75385	1.33716		12.0692	2.64833		7.01111	1.23395
3000	11.1929	1.43028		18.2238	3.36957		4.55455	0.595411				3000	8.33846	1.59775		11.4154	2.61667		6.43333	1.50301
3010	7.25714	1.09833		17.481	3.70768		4.90909	0.761422				3010	11.6077	2.79598		7.85769	1.24338		3.51111	0.95752
3020	9.52143	1.29139		12.7381	2.80402		6.46364	1.04853				3020	12.6	2.41428		8.01538	1.18142		8.2	1.95515
3030	8.91429	1.38637		15.3333	2.41207		7.78182	1.67392				3030	6.56154	1.15666		6.25769	1.00066		4.65556	0.933277
3040	4.87143	0.67637		13.6571	2.64262		7.51818	1.63325				3040	7.14615	1.47372		5.97308	1.02406		7.17778	1.63164
3050	9.32857	1.01302		9.85714	2.29137		7	1.73679				3050	8.16154	1.77792		7.05	1.21493		5.16667	1.02106
3060	8.04286	0.9014		11.2476	2.37172		4.60909	0.594652				3060	5.46154	0.949308		5.18846	0.881889		4.05556	0.846996
3070	6.15	0.827444		14.8476	3.03008		2.21818	0.330594				3070	4.43846	1.09659		6.95385	1.32447		5.28889	1.20126
3080	6.08571	0.888687		10.0667	1.77562		2.1	0.342484				3080	6.1	0.978193		6.2	1.21194		3.2	0.768606
3090	4.50714	0.613277		5.79048	0.784419		2.47273	0.376002				3090	5.36923	1.08182		4.90769	0.891062		4.18889	1.13656
3100	5.77857	0.716574		4.15714	0.778755		2.62727	0.400397				3100	4.61538	1.2625		4.98846	0.907998		5.24444	1.3402
3110	4.67143	0.617868		3.61905	0.55862		3.80909	0.598526				3110	6.14615	1.34041		6.03462	1.0324		5.06667	0.977301
3120	4.7	0.604294		3.35238	0.611166		1.76364	0.259739				3120	4.76154	0.978171		4.74231	0.880737		2.23333	0.509224
3130	4.47857	0.602356		3.6	0.603906		3.10909	0.477977				3130	4.39231	0.947724		4.77692	0.909125		3.06667	0.734867
3140	4.3	0.599564		3.0619	0.557024		1.67273	0.28542				3140	3.67692	0.73535		4.38077	0.718356		4.12222	0.88801
3150	4.37143	0.649722		3.06667	0.476945		3.69091	0.466329				3150	3.7	0.834452		3.44615	0.729441		4.72222	0.870753
3160	3.37857	0.460226		5.38571	0.833793		1.32727	0.208922				3160	4.43077	0.850579		4.63846	0.659758		3.63333	0.717852
3170	3.21429	0.418987		2.81429	0.467058		2.09091	0.289457				3170	3.26923	0.627257		4.13077	0.613336		2.78889	0.508349
3180	3.03571	0.441241		3.75238	0.498191		1.89091	0.287092				3180	3.93846	0.776434		5.47308	1.59748		5.66667	1.00847
3190	3.38571	0.486809		2.93333	0.464539		2.53636	0.44283				3190	4.41538	1.11516		3.32692	0.597588		4.81111	1.36916
3200	3.15	0.470189		2.02857	0.362164		1.05455	0.204611				3200	2.23846	0.586847		4.55385	0.816567		5.3	0.934755
3210	2.32143	0.34325		3.74762	0.699316		1.96364	0.345812				3210	2.48462	0.570501		6.78077	2.17849		4.14444	0.936779
3220	2.77857	0.475303		3.37143	0.484501		2.67273	0.337266				3220	3.7	1.16544		4.29615	1.66285		3.98889	1.3227
3230	2.83571	0.369465		4.8	0.648555		0.7	0.111505				3230	5.31538	1.73237		5.38846	1.4224		5.42222	1.95133
3240	43.5929	4.49072		36.8333	3.73461		20.9455	2.46299				3240	39.1077	5.52727		34.3885	3.74102		36.6556	5.03882
3250	8.94286	1.44547		8.91429	1.10153		5.76364	0.793842				3250	7.24615	1.191		6.76538	0.997283		7.95556	1.2369
3260	4.38571	0.487516		5.63333	0.72178		3.93636	0.500209				3260	3.51538	0.688738		6.10385	0.947418		7.12222	1.11534
3270	3.65	0.386202		3.9381	0.502339		2.31818	0.309846				3270	1.93077	0.379026		4.93462	0.872528		4.54444	0.710104
3280	5.50714	1.00128		3.21429	0.446436		2.85455	0.330542				3280	2.38462	0.586682		4.63846	0.711061		4.75556	0.742864
3290	4.73571	0.753028		3.74762	0.464635		1.75455	0.258629				3290	2.80769	0.538291		3.41538	0.556379		4.7	0.773286
3300	3.44286	0.523523		2.63333	0.347981		1.69091	0.246896				3300	2.59231	0.588595		3.21538	0.501648		3.6	0.55761
3310	3.5	0.591394		2.81905	0.351583		2.01818	0.277464				3310	4.23846	0.834364		2.57308	0.437079		2.53333	0.491276
3320	1.59286	0.246087		2.4381	0.292852		1.24545	0.191392				3320	1.42308	0.300582		2.58462	0.403301		2	0.373023
3330	2.40714	0.489817		2.14286	0.302548		1.30909	0.20198				3330	1.96923	0.357236		2.47692	0.404776		3.86667	0.756251
3340	3.17143	0.403771		2.27143	0.299641		1.6	0.207872				3340	1.57692	0.450593		2.12308	0.369566		2.31111	0.401612
3350	1.97143	0.258505		1.7	0.199437		1.70909	0.214298				3350	0.784615	0.184869		2.17308	0.36478		2.98889	0.47542
3360	2.05714	0.262744		2.19524	0.258257		0.945455	0.156605				3360	1.43077	0.324388		2.06923	0.359121		2.65556	0.417829
3370	1.94286	0.294365		1.85714	0.27176		0.963636	0.137939				3370	2.34615	0.599903		1.75769	0.300545		3.44444	0.542122
3380	2.47143	0.323472		2.0619	0.268334		1.20909	0.165642				3380	0.476923	0.106785		1.91538	0.356369		2.17778	0.469212
3390	1.94286	0.258197		1.9381	0.306383		0.827273	0.136027				3390	1.06154	0.273464		2.75	0.418051		2.21111	0.351753
3400	1.34286	0.19488		2.0619	0.292549		1.25455	0.170314				3400	1.67692	0.424195		1.57308	0.268383		1.88889	0.308851
3410	2.20714	0.308762		1.8	0.281555		1.03636	0.155378				3410	0.684615	0.158218		1.76538	0.319111		1.9	0.334016
3420	1.09286	0.166005		1.91905	0.234947		1.17273	0.200243				3420	0.646154	0.170536		1.37308	0.261022		1.77778	0.291561
3430	2.75714	0.43566		2.16667	0.296066		0.845455	0.134948				3430	1.19231	0.344509		1.33077	0.251085		1.07778	0.223866
3440	1.64286	0.220754		2.21905	0.421197		0.718182	0.101533				3440	0.923077	0.20323		2.45385	0.426725		1.82222	0.326145
3450	1.86429	0.291077		1.80952	0.223089		1.11818	0.129668				3450	0.546154	0.11889		2.44231	0.439987		2.03333	0.323644
3460	1.72857	0.23046		1.0381	0.153479		1.53636	0.236651				3460	0.538462	0.105007		2.01154	0.314911		1.61111	0.305175
3470	1.98571	0.253613		0.838095	0.142059		0.981818	0.141142				3470	1.64615	0.416267		1.84231	0.312466		2.77778	0.481198
3480	2.67857	0.381055		1.79048	0.301461		1.51818	0.190393				3480	1.36154	0.321922		1.62692	0.32069		2.83333	0.449892
3490	2.22143	0.299834		1.94286	0.263144		0.572727	0.0796361				3490	3.05385	1.09474		1.69615	0.274045		3.37778	0.521001
3500	0.985714	0.144912		1.54286	0.21244		0.618182	0.0917309				3500	1	0.264332		1.21538	0.260989		1.95556	0.33315
3510	1.13571	0.193961		1.72857	0.218385		0.572727	0.0842874				3510	1.03846	0.27969		1.52692	0.293122		2.57778	0.468702
3520	1.11429	0.150476		2.47143	0.486902		0.881818	0.156667				3520	0.876923	0.172132		1.16538	0.208029		1.8	0.277916
3530	1.87857	0.303862		1.5	0.204935		0.836364	0.154943				3530	0.530769	0.144893		1.87692	0.341301		1.6	0.285427
3540	1.37857	0.217		1.46667	0.203971		1.41818	0.187464				3540	1.31538	0.339116		1.41154	0.240481		1.73333	0.353185
3550	0.985714	0.153963		1.69524	0.215608		0.763636	0.120399				3550	1.53077	0.475365		0.965385	0.207323		1.62222	0.382228
3560	1.94286	0.254044		1.19524	0.159703		0.863636	0.128796				3560	1.21538	0.241843		1.33462	0.239245		2.52222	0.454357
3570	1.28571	0.181369		2.2	0.385147		0.690909	0.146399				3570	0.876923	0.269981		1.72692	0.28779		3.3	0.566245
3580	1.85	0.251846		1.83333	0.247526		0.945455	0.158467				3580	1.90769	0.364739		1.26538	0.244414		2.81111	0.461281
3590	1.32857	0.192327		1.58095	0.239919		1.24545	0.188198				3590	0.3	0.063998		1.80385	0.354102		1.56667	0.276538
3600	1.47143	0.215425		1.4	0.241615		0.445455	0.0783167				3600	0.784615	0.19936		1.46154	0.303278		1.3	0.211262
3610	2.2	0.278558		1.9381	0.325724		0.418182	0.0814992				3610	1.36923	0.30953		1.35769	0.251623		1.5	0.262155
3620	2.74286	0.325462		1.41905	0.19349		1.21818	0.170989				3620	1.7	0.426485		2.45769	0.508699		2.31111	0.397379
3630	2.22857	0.273185		1.59524	0.268924		0.863636	0.110318				3630	0.769231	0.184045		1.46923	0.256789		1.95556	0.288882
3640	2.77857	0.380411		0.866667	0.143489		2.3	0.263001				3640	1.53846	0.306456		1.36923	0.304382		2.57778	0.406731
3650	0.971429	0.132181		0.957143	0.159492		0.754545	0.119616				3650	1.22308	0.249948		1.62308	0.272497		1.53333	0.367023
3660	1.25	0.203813		1.31905	0.208787		1.12727	0.167741				3660	1.83846	0.315027		1.63462	0.339683		1.65556	0.272164
3670	0.785714	0.131759		0.857143	0.125225		0.481818	0.0659628				3670	0.484615	0.13098		1.33077	0.304681		1.17778	0.212014
3680	1.33571	0.233529		1.1381	0.184979		0.672727	0.106474				3680	1.01538	0.460983		1.02692	0.193169		1.66667	0.282897
3690	1.79286	0.235939		1.16667	0.199346		0.736364	0.120734				3690	1.63846	0.348674		1.55769	0.287261		2.16667	0.412251
3700	1.5	0.273192		1.39524	0.223559		0.827273	0.132238				3700	0.830769	0.156936		1.63462	0.406252		1.22222	0.245075
3710	1	0.130398		0.97619	0.130676		0.663636	0.085298				3710	0.992308	0.303641		2.11154	0.496945		1.12222	0.203944
3720	1.75	0.343736		1.58571	0.250679		0.881818	0.11901				3720	0.807692	0.182605		1.61923	0.373536		1.47778	0.250248
3730	1.54286	0.240707		1.23333	0.183841		0.572727	0.0920483				3730	0.276923	0.0905681		1.05	0.229215		0.966667	0.168967
3740	0.957143	0.182164		1.53333	0.242412		0.590909	0.0982771				3740	0.2	0.0574614		2.41538	0.884896		1.9	0.364448
3750	1.45	0.198613		1.17143	0.180912		1.21818	0.147411				3750	1.30769	0.395161		2.07308	0.369992		1.55556	0.257401
3760	1.27857	0.188695		1.05714	0.199483		0.909091	0.137269				3760	1.32308	0.303641		2.30385	0.723354		2.04444	0.423114
3770	1.05	0.150519		1.2381	0.176126		0.718182	0.116002				3770	1.30769	0.315529		1.32308	0.33305		1.15556	0.253567
3780	2.3	0.583438		1.47619	0.226535		0.636364	0.128981				3780	0.630769	0.177572		0.996154	0.226651		0.866667	0.154994
3790	1.32143	0.171723		1.02381	0.185108		1.28182	0.211023				3790	0.369231	0.118941		0.707692	0.148221		1.41111	0.259497
3800	1.34286	0.190822		0.666667	0.149104		1.08182	0.19601				3800	0.461538	0.145901		0.865385	0.150621		0.9	0.168067
3810	1.00714	0.157963		0.847619	0.141372		0.845455	0.13746				3810	0.4	0.138881		1.01154	0.198604		1.42222	0.294696
3820	1.36429	0.189805		1.28095	0.227882		0.827273	0.13105				3820	0.815385	0.293479		1.51154	0.279983		1.46667	0.259472
3830	1.27143	0.168862		1.0381	0.182276		0.872727	0.149942				3830	0.292308	0.0987485		1.13846	0.223765		2.04444	0.355891
3840	21.3286	2.84226		19.3476	2.08305		18.0273	2.03263				3840	7.22308	1.28592		14.4808	2.25914		9.2	2.03108
3850	21.45	2.47718		16.9048	1.95392		12.4182	1.44634				3850	16.4308	2.59657		25.9423	3.27208		22.5778	4.21476
3860	35.5571	3.86256		37.7952	4.32957		14.8091	2.11535				3860	28.4923	5.40729		42.1692	5.44427		24.9	4.16917
3870	51.7	5.36749		42.819	4.72471		16.1182	2.34395				3870	45.5923	7.14357		49.6192	6.07456		46.8222	7.34823
3880	51.1143	5.78697		42.9381	4.37418		17.0364	2.08658				3880	50.7769	7.25497		41.2269	5.06682		34.6111	5.76396
3890	44.4857	4.95746		36.6476	4.25833		25.5636	3.13571				3890	43.1231	6.06809		40.5115	4.97111		33.1556	6.32051
3900	38.25	4.17865		29.8905	3.62764		17.4455	2.31875				3900	36.9077	5.42139		36.6885	5.10839		21.8556	3.73929
3910	43.4071	5.20014		28.5	3.70044		8.59091	1.03286				3910	35.4538	5.49347		34.5038	4.72114		28.9	5.33146
3920	38.9071	4.37132		32.7667	4.4852		12.9364	1.97689				3920	37.4462	5.85815		34.1462	4.83165		26.0889	4.7223
3930	34.6286	4.82592		24.119	3.33314		11.9273	1.52971				3930	33.6231	5.63043		34.7923	4.32939		29.8333	5.44919
3940	32.4929	4.35047		20.1476	2.64091		6.06364	0.971289				3940	29.2308	4.64718		30.2346	4.45969		18.4889	3.70265
3950	34.6929	3.96268		23.7048	3.08989		11.2455	1.85004				3950	26.9538	4.28699		27.1269	4.34853		22.1889	4.07496
3960	32.5786	4.05176		24.2571	2.64339		9.38182	1.23674				3960	20.6538	3.35372		34.1385	7.71934		35.3889	6.95986
3970	27.65	3.31181		26.2	3.55172		8.42727	1.1153				3970	34.9	7.14003		24.3269	4.44617		28.8778	6.74705
3980	30.4786	3.67101		26.4476	3.42767		9.9	1.54749				3980	35.4846	6.49675		29.3	4.87619		19	4.0709
3990	27.8786	3.20015		18.4429	2.47102		10.7091	1.2513				3990	35.4077	6.79042		27.6269	5.2312		23.4333	4.73533
4000	23.1143	2.52765		16.4952	2.09224		6.96364	1.04652				4000	31.9462	6.6149		28.4731	5.7176		27.4333	5.31991
4010	27.3786	3.33356		25.4143	3.03573		7.56364	1.00585				4010	24.4692	4.44514		30.0577	5.45739		19.4	4.28531
4020	24.3929	2.82032		26.519	3.69834		6.09091	0.898508				4020	29.1923	4.75538		28.8269	4.38685		18.3444	4.23359
4030	27.6214	3.3705		23.7238	3.01587		7.55455	0.94951				4030	29.2385	5.06363		28.1115	5.02186		17.4333	3.6787
4040	32.2286	3.76795		25.281	3.50621		10.6273	1.32729				4040	24.9769	4.35712		25.1538	4.91245		22.0222	4.52027
4050	23.1857	3.3827		26.5381	3.11195		7.9	1.01172				4050	32.8077	6.10589		28.2192	5.00175		24.1333	6.0455
4060	21.8357	2.54501		30.1762	3.87618		8.90909	1.10239				4060	24.5077	5.49661		23.4385	3.89754		24.4	5.92179
4070	24.7714	3.29562		19.919	2.95103		9.47273	1.17202				4070	24.7692	5.5845		29.1269	4.46149		25.0778	6.10403
4080	25.9	3.76563		20.6238	2.65992		9.86364	1.28493				4080	30.5462	5.91317		25.0269	4.31593		25.7222	5.83992
4090	22.7214	3.55608		24.019	3.06989		7.87273	1.01887				4090	23.2462	4.88217		23.4808	5.10864		26.8778	5.74616
4100	18.6286	2.7296		20.8952	2.97331		4.17273	0.536723				4100	24.1615	4.71953		26.3231	4.90163		21.1444	4.90033
4110	18.0929	2.25466		18.5714	2.53577		6.99091	0.984573				4110	25.4538	5.17467		24.4423	4.14444		20.1444	4.63871
4120	17	2.24192		16.3095	2.48919		8.91818	1.19133				4120	25.9769	5.30771		18.2808	3.43035		19.4333	4.7222
4130	18.2286	3.18474		20.381	2.80839		9.64545	1.15454				4130	30.9154	6.26496		21.1038	3.72112		26.8667	5.62941
4140	26.5286	3.75844		18.5143	2.8985		7.40909	0.90785				4140	27.5769	6.5227		23.0115	3.94473		30.1444	6.57655
4150	20.9714	3.01495		18.4143	2.98246		9.79091	1.16534				4150	20.7538	5.53456		13.05	2.01863		24.6778	6.32236
4160	22.0071	3.04784		18.1476	2.6203		6.33636	0.789402				4160	20.2154	4.7363		19.4077	2.92887		18.1333	5.1892
4170	21	3.14222		19.5905	2.78488		7.09091	1.36497				4170	20.6077	4.62222		17.2885	3.27619		19.4889	5.18465
4180	16.6643	2.7183		16.419	2.4904		7.98182	1.015				4180	21.6538	5.08859		14.4423	2.00699		17.5333	5.3479
4190	20.5786	3.00822		18.2238	3.17073		9.8	1.09694				4190	21.7615	4.97992		11.9654	1.79818		15.4778	5.02986
4200	21.6714	3.28262		20.8667	3.44993		3.67273	0.607204				4200	16.9308	4.50956		13.0577	2.03409		18.1778	5.06595

## Sheet: Fig3c
Distance (cm/10 min)
	WT
No Rescue	15.558	3.6794	9.61566	9.59148	15.8651	21.0953	20.0107	9.27473	3.72775	14.298	24.7025	17.3761	22.7881	16.4065	20.0328	12.6005	8.05572	12.8587	47.2209	10.2692	20.4582	17.3353	26.1408	12.7284	11.9766	18.3342	26.4793	11.0072	19.1599	11.1081	21.3275
Macrophage Rescue	15.3005	13.5135	15.9624	15.3239	6.83764	17.7841	29.1769	8.97857	9.3739	12.6948	9.50742	18.5321	5.99698	11.6876	7.48756	15.9697	20.1259	29.1383	14.9318	11.5786	13.7433	25.0254	25.502	13.2025	53.9075	15.8333	15.6937	21.4923	22.1523	19.2838	2.63784	10.8351	18.0932	13.9721	17.8284	20.6446	25.059	10.3347	15.6959	13.0568	9.51261	14.5302	9.67838	10.1698	18.6131	24.8797
Activity (#/10 min)
	WT
No Rescue	94.2793	98.6667	144.117	186.716	103.446	126.914	67.973	160.207	90.2438	170	109.532	110.184	117.92	110.313	88.398	50.8507	119.015	273.303	68.7612	127.104	119.025	136.791	112.659	30.4615	65.5412	80.2995	83.8132	115.126	148.082	65.9533	20.0879
Macrophage Rescue	141.869	179.847	148.072	133.694	23.3694	82.6171	159.437	121.784	129.698	137.973	161.18	62.4865	112.401	103.905	71.8784	104.545	72.6486	68.2477	140.126	152.225	95.9204	39.796	123.856	126.244	208.214	89.3781	78.0249	93.4677	170.527	156.065	88.4129	272.751	97.1891	103.852	105.184	121.995	121.662	65.044	111.401	183.723	72.0357	72.7198	109.338	88.1236	128.297	50.9753
Speed (cm/s)
	WT
No Rescue	1.1105	1.13754	1.04395	1.11704	1.18925	1.17979	1.37236	1.087	1.17098	1.13086	1.16973	1.31496	1.05483	1.1868	1.24316	1.32869	1.17804	1.0564	1.09397	1.10591	1.0874	1.24317	1.2117	1.3296	1.17763	1.17373	1.31168	1.35376	1.18305	1.16534	1.43745
Macrophage Rescue	1.21582	1.11677	1.27223	1.12324	1.11607	1.22258	1.15382	1.17585	1.21143	1.22207	1.20442	1.28751	1.28535	1.33996	1.23215	1.26006	1.32262	1.12621	1.1789	1.10504	1.60807	1.14323	1.21484	1.13794	1.25964	1.11585	1.09559	1.18792	1.21893	1.17918	1.18825	1.16159	1.35667	1.29541	1.29285	1.32237	1.29452	1.24512	1.27002	1.21395	1.28133	1.18916	1.29277	1.32429	1.21669	1.12502

## Sheet: Fig4e
irf8
	mean_wt_lardist			sem_wt_lardist			sem_mut_lardist					Distance (cm/10 min)			Activity (#/10 min)						Speed (cm/s)
1	52.0455	6.59261		42.9167	5.37248		31.1615	4.01983				WT(65)	Het(146)	Mut(72)		WT(65)	Het(146)	Mut(72)		WT(65)	Het(146)	Mut(72)
2	53.7545	6.40872		54.4813	5.82904		49.6615	5.60861				7.46606	4.94541	8.70459		96.078	63.1239	75.055		1.03139	1.29072	1.02221
3	49.7364	6.14676		49.3312	5.54483		42.1654	5.04888				7.29404	7.9078	8.05321		85.8899	88.9404	72.9954		1.07146	1.22855	1.01489
4	34.2591	5.06557		36.7792	4.5879		33.8192	4.44286				8.94817	3.09404	7.17156		96.3119	34.3761	64.5138		1.02661	1.18735	1.14503
5	26.2682	3.88636		28.5042	3.979		30.2538	4.51258				4.29128	8.73532	8.03257		59.2661	88.1422	76.789		1.13002	1.13147	1.26534
6	18.4636	3.40823		25.5125	3.3699		31.2115	4.61667				4.01422	6.49083	3.50459		41.8394	67.3119	39.6743		1.18106	1.00455	1.07983
7	20.4773	3.91184		24.525	3.59151		26.75	3.98404				9.58761	4.71376	4.71147		93.2798	52.1055	45.2018		1.03787	1.25197	1.134
8	29.1182	4.6358		31.4187	4.91457		19.5269	2.71222				3.43945	6.52752	5.9578		34.4817	77.5092	50.1835		1.23537	1.13325	1.28546
9	33.05	5.0671		26.3292	3.6703		16.2731	2.18629				6.6055	3.29037	7.6633		67.2661	36.7018	73.4128		1.16609	1.19042	1.1801
10	28.7636	4.30123		24.65	3.39676		16.1154	2.21782				6.78486	8.7078	6.43119		52.7156	86.5688	69.3807		1.30533	1.27938	1.19943
11	28.0136	4.38992		26.4271	3.44958		17.7	2.35262				7.5422	7.87798	7.4078		68.7844	83.2982	71.4587		1.07409	1.07651	1.16265
12	29.3273	4.39776		25.4125	3.32693		30.7077	4.29849				7.42844	5.24312	4.76835		91.8991	54.4862	40.3073		1.2624	1.10073	1.26122
13	23.9182	3.53804		23.6062	3.04359		29.0577	4.16428				10.7541	6.33303	6.14771		109.468	60.7477	62.7156		1.04152	1.10064	1.09575
14	19.1	2.93108		22.2083	3.03779		29.8962	3.60385				4.0133	7.65321	5.92982		41.8578	70.0275	45.3991		1.21348	1.05779	1.28876
15	23.7727	3.47297		26.9417	3.66351		31.3077	3.9391				7.26972	5.19633	5.27844		72.9358	40.9266	52.867		1.07509	1.42658	1.10247
16	20.8091	3.32535		27.9292	3.57374		28.85	3.68101				5.51101	5.58165	3.4		54.7064	56.1881	31.1147		1.06356	0.979589	1.15621
17	18.8727	2.83964		27.5604	3.61613		22.6692	2.78734				6.43073	6.41239	2.70917		66.7982	70.5092	25.1193		1.23783	1.25326	1.22273
18	24.9091	3.78943		35.9375	4.14738		17.9462	2.61371				5.51606	6.91651	11.2734		64.2248	87.2248	95.7248		1.1569	1.19328	1.00942
19	25.5636	3.43308		37.9688	4.65107		18.4923	2.58881				7.3578	3.4	9.27248		65.3165	35.7752	78.4725		1.07441	1.05609	1.0603
20	33	4.17469		39.4188	4.74107		24.8846	3.39277				9.52523	7.4156	7.52936		90.0917	65.922	55.1147		1.14975	1.17319	1.24558
21	35.0636	4.95686		34.9896	4.36299		33.55	4.18827				4.54908	10.0761	5.0633		38.5872	91.7661	47.5046		1.05763	0.991935	1.41881
22	29.7182	4.07957		30.3083	3.94118		33.4077	4.19107				6.3903	7.43899	3.03716		81.4848	66.8853	30.2661		1.23405	1.09796	1.25276
23	31.2273	4.40498		26.3083	3.64266		32.5923	4.60348				7.97152	3.43349	8.26606		74.5152	35.1651	83.4862		1.20711	1.08597	1.19611
24	24.5909	3.87217		26.5333	3.67976		30.5923	4.04156				7.8297	3.15046	4.46303		68.6606	35.4954	50.7455		1.19666	1.05505	1.24061
25	22.0591	3.23769		29.5813	3.73554		25.1192	3.34825				5.76545	5.91193	8.38182		52.1212	53.3028	104.576		1.07974	1.13546	1.14331
26	24.3273	3.90953		30.4271	3.8892		22.2654	3.19601				5.80545	7.40688	6.14364		67.5333	69.9771	52.1576		1.12712	1.17034	1.14293
27	23.7455	3.48779		25.9271	3.35439		22.0192	3.31105				6.61576	14.0564	4.54727		69.3758	139.083	43.097		1.17223	1.07321	1.12907
28	26.5909	4.27974		20.9896	3.20287		22.1423	3.17068				7.81212	1.91055	6.45576		66.8303	18.2294	53.9576		1.11679	1.13505	1.20318
29	20.6909	3.23882		20.9625	3.25136		22.2615	3.42681				14.2406	12.6376	4.63697		91.5939	93.8761	48.8061		1.21124	1.32278	1.21382
30	17.9227	3.02142		24.3542	3.15198		19.9385	3.15122				5.55455	3.73945	9.25576		60.2	38.2569	72.5879		1.1182	1.24774	1.18799
31	17.6455	2.93308		26.9479	3.26676		15.3423	2.67794				5.92545	6.98486	5.10242		45.8788	69.7615	40.2545		1.15688	1.05844	1.21226
32	20.2136	3.20274		25.4083	3.5188		16.55	2.94979				4.33939	6.21697	11.0339		49.5455	74.0229	100.4		1.24996	1.1204	1.25522
33	22.3364	3.33533		19.2042	2.87431		13.2962	2.51445				11.0982	6.00092	5.87394		113.358	70.7385	49.2788		1.35883	1.2458	1.13267
34	21.5273	3.23387		17.2646	2.9852		13.1308	2.26087				2.82303	6.85275	5.18303		29.8303	65.7523	48.9879		1.2625	1.20851	1.14318
35	20.7136	3.34879		18.8729	3.11904		13.3731	2.29772				10.2279	8.85	5.5503		100.176	73.6193	44.9333		1.21771	1.09598	1.08592
36	21.0591	3.54872		18.3667	2.89377		8.36538	1.43193				5.25758	7.66881	3.32303		43.5152	70.6193	32.1515		1.43861	1.11271	1.12635
37	29.6955	3.09498		31.1396	2.67767		23.95	2.2411				5.83515	8.63394	9.37455		70.6121	73.367	90.5697		1.23588	1.0525	1.23363
38	15.2	1.91501		18.0562	1.73174		15.8154	1.68707				7.84121	6.09404	4.61818		80.503	66.422	40.4485		1.17507	1.04936	1.27362
39	6.12727	0.768863		6.59375	0.73722		9.52308	1.03175				7.02424	8.90826	7.98121		51.6909	94.2477	82.2182		1.0978	1.08526	1.30892
40	5.30909	0.651942		5.7625	0.620834		8.53077	0.908425				7.14848	7.41422	6.00121		78.1212	84.4037	70.1636		1.21212	1.22179	1.17199
41	4.86818	0.577469		5.05	0.588222		7.57308	0.807055				10.2285	9.02018	6.3		106.539	84.9404	67.1394		1.15244	1.14985	1.20755
42	4.68636	0.739232		4.54583	0.512487		5.84231	0.649691				6.62424	4.97982	7.73818		65.9939	47.3211	72.4848		1.21819	1.11897	1.27543
43	4.69545	0.833221		4.13333	0.482761		6.9	0.684077				6.14848	7.40505	5.50848		65.297	65.4541	52.4		1.25346	1.19854	1.23799
44	3.73182	0.441955		4.69167	0.540903		5.25	0.535645				15.3807	6.94266	9.57455		117.112	59.3165	107.345		1.15485	1.05874	1.14982
45	3.07727	0.403584		4.34167	0.630445		4.76538	0.60304				36.3224	7.40596	7.04545		308.826	67.6743	70.9091		1.07801	1.13955	1.27037
46	4.54091	0.904557		3.74167	0.4866		3.73462	0.465048				14.9646	3.26284	5.26909		110.925	35.3853	60.2788		1.01416	1.17188	1.16689
47	2.89545	0.386116		3.58958	0.416413		3.87692	0.415457				19.9944	4.90321	5.93818		149.907	45.6468	75.3818		1.00398	1.18264	1.13743
48	2.44545	0.329833		2.54167	0.286018		4.23462	0.483657				5.07081	4.11376	5.61455		50.2609	38.4541	63.9515		1.06005	1.17275	1.2062
49	3.30455	0.40628		3.1625	0.433703		3.43077	0.364834				5.18075	4.37936	7.51394		53.7764	41.8211	78.2667		1.06245	1.00916	1.25928
50	2.10455	0.279203		3.35417	0.648179		3.51538	0.39121				24.3907	7.43624	7.18323		187.851	53.6606	61.5714		1.09243	1.2092	1.24666
51	2.35909	0.291447		2.725	0.43176		2.96154	0.332728				5.21304	6.15	11.9118		45	64.4174	97.8447		1.00764	1.06747	1.11443
52	1.90909	0.250964		2.54583	0.298324		2.99231	0.36461				8.74845	5.4633	16.2932		73.2236	48.9404	130.366		1.08755	1.10659	1.12173
53	2.53636	0.340059		2.04375	0.256717		2.21923	0.277413				8.79627	5.73394	4.96708		73.1739	58.3761	37.323		1.11538	1.16448	1.08947
54	2.19091	0.28872		3.02708	0.486851		2.36923	0.273306				16.9671	9.22667	8.19627		105.075	91.7818	76.0311		1.10812	1.2431	1.12412
55	3.29091	0.589518		2.75833	0.371392		3.60385	0.489151				9.44224	7.53515	22.8745		70.205	68.3455	171.043		1.23684	1.19288	1.11405
56	2.75909	0.421802		2.96667	0.478055		3.38077	0.413697				11.3832	6.50788	9.66398		83.7826	60.2182	78.1925		1.16238	1.21397	1.0369
57	2.59091	0.386653		3.04167	0.502916		2.48462	0.325242				9.28261	4.98364	9.30248		73	54.3091	66.8634		1.0729	1.25088	1.07817
58	3.36364	0.619135		2.46667	0.284058		2.03846	0.235992				29.828	5.25333	10.6901		203.944	44.4788	81.0932		1.01332	1.13543	1.06798
59	3.79545	0.596922		2.9125	0.341382		2.73077	0.335036				6.37453	5.25758	5.14161		48.8696	57.8303	43.5217		1.14113	1.22451	1.32889
60	2.22273	0.35881		1.87917	0.232355		1.85	0.233854				14.9975	5.21697	8.78323		114	56.8667	82.9565		1.09467	1.19403	1.12642
61	2.31818	0.310087		2.33542	0.333483		2.38077	0.288839				12.4093	6.29576	12.518		90.8447	56.3879	113.466		1.14464	1.11372	1.04423
62	1.93636	0.267358		1.87083	0.260734		2.85385	0.34198				23.5807	8.96909	7.12298		160.95	79.497	56.2857		1.0571	1.1985	1.17888
63	2.11818	0.260772		1.91458	0.287258		3.24231	0.384895				15.723	9.77818	15.1627		136.739	81.7576	121.789		1.09859	1.16622	1.07646
64	1.75455	0.252717		2.04375	0.26083		2.41538	0.270483				14.4745	11.6388	11.3093		130.602	99.903	98.5963		1.09267	1.194	1.09133
65	3.44091	0.575625		2.27917	0.307716		2.81538	0.335841				12.6273	5.45091	4.42671		90.7391	60.1333	43.7329		1.17756	1.09041	1.01117
66	2.11364	0.32749		2.14583	0.26748		2.8	0.313637				16.2043	9.13515	5.77391		151.118	84.2303	51.9565		1.01912	1.22811	1.03833
67	2.24091	0.267766		2.12292	0.29749		2.35385	0.268501					6.79333	8.24348			63.2727	58.3602			1.14226	1.13818
68	2.34545	0.258774		2.125	0.241555		2.21538	0.266053					3.75697	17.1292			28.703	130.776			1.1462	1.10902
69	1.71364	0.223078		1.85208	0.251512		1.79615	0.216554					4.85152	4.80124			47.0303	41.5901			1.24258	1.07939
70	1.75455	0.267391		1.9375	0.261978		2.23077	0.242202					7.17394	6.87516			68.9394	55.7516			1.30754	1.1148
71	1.65	0.229237		1.88125	0.230121		2.20385	0.306509					3.65636	9.05839			42.2364	71.6708			1.20339	1.11685
72	2.32727	0.340802		1.99792	0.267833		2.26538	0.254044					4.53333	11.6286			43.6788	84.6398			1.21876	1.15956
73	1.87273	0.327694		2.05	0.261885		2.11538	0.250938					8.19273	16.2429			95.3455	120.031			1.2075	1.18469
74	1.40455	0.232319		2.09792	0.282391		1.73462	0.219115					6.15273				60.6				1.18689
75	1.96364	0.272477		1.9	0.27138		1.99615	0.251848					5.05697				56.0848				1.13944
76	1.72273	0.221755		1.69375	0.224213		2.01154	0.263007					8.14303				101.461				1.24227
77	1.65909	0.217832		2.31458	0.408998		2.07308	0.253332					5.72727				68.0061				1.39409
78	2.03636	0.289026		2.09375	0.260454		2.46154	0.307639					5.05758				59.7515				1.2828
79	2.30455	0.364393		1.79375	0.228415		1.85769	0.239128					6.12061				60.4				1.1501
80	1.65	0.274155		1.86458	0.249292		2.07308	0.2437					7.89939				74.3818				1.21576
81	2.99545	0.584522		1.46667	0.229725		2.71538	0.294933					9.75394				104.721				1.19182
82	2.63182	0.617964		1.72917	0.244331		2.38077	0.283043					4.41394				44.1212				1.4137
83	2.20455	0.39842		2.01458	0.265217		2.65385	0.298513					2.69091				35.5576				1.20953
84	2.03636	0.346281		1.81458	0.253202		1.81538	0.215604					9.55091				82.303				1.2911
85	2.64091	0.460989		1.70208	0.220823		2.36154	0.286676					4.54061				51.9758				1.19474
86	1.68636	0.344428		1.85625	0.252544		1.83846	0.217437					8.41212				81.497				1.21503
87	1.55455	0.201049		1.45625	0.232996		2.47308	0.2761					5.06364				58.897				1.23654
88	1.41364	0.217706		1.9	0.304683		2.40385	0.297818					4.54303				51.8242				1.20227
89	1.68636	0.244246		1.95208	0.284043		2.61923	0.324991					6.50545				61.0424				1.2322
90	1.41818	0.196952		1.89375	0.384382		2.37308	0.287162					10.4897				96.4545				1.26817
91	1.33182	0.176443		1.32292	0.197546		2.62308	0.419209					4.57273				53.1879				1.20877
92	1.41818	0.270669		2.06667	0.383339		2.92308	0.338948					8.01697				83.097				1.163
93	1.05	0.145104		1.53958	0.18745		2.85	0.459413					11.9503				120.145				1.24697
94	1.12727	0.176576		1.30417	0.182278		1.72308	0.224787					6.51212				66.3212				1.38251
95	1.55	0.261909		1.51458	0.199943		2.13846	0.25133					5.89394				65.7152				1.25129
96	1.51818	0.189186		1.60625	0.191941		2.15	0.254708					6.69758				58.2848				1.20958
97	3.23636	0.425701		4.15208	0.418787		5.09231	0.560853					4.87879				51.503				1.17348
98	1.43182	0.477188		1.81458	0.331961		1.77692	0.262067					10.1079				94.8182				1.18875
99	3.53636	0.66889		3.88125	0.745118		3.48077	0.510654					7.02061				79.5455				1.41445
100	6.90909	1.25524		7.27917	1.285		9.96923	1.58101					9.18182				101.345				1.24409
101	12.2273	1.72828		15.3104	2.14903		15.1038	2.27524					9.97453				95.5963				1.05629
102	25.2091	3.15371		21.5896	2.79922		20.0615	3.12249					12.7683				113.689				1.07464
103	28.7682	3.6398		25.3479	2.79927		21.7846	3.11121					12.436				88.3416				1.07304
104	31.5818	4.21584		29.7437	3.31657		20.4423	2.86543					10.9317				95.4472				0.969796
105	30.7773	3.89265		31.8104	3.54289		25.4846	3.08116					18.6329				169.422				1.07124
106	24.2318	3.36325		31.3375	3.54297		31.7538	3.54982					13.2317				111.789				1.09285
107	27.0136	3.65639		26.8833	3.23841		28.7538	3.49158					2.49193				19.8447				1.39496
108	29.6909	3.8036		25.1792	3.18977		25.3038	3.34782					12.687				96.7081				1.24653
109	26.0682	3.4848		26.0917	3.19462		23.3423	3.37225					10.5298				88.4161				1.07994
110	30.8818	4.13794		23.3875	2.93571		17.0769	2.61374					13.8031				108.193				1.1254
111	28.6773	3.76758		20.4417	2.47538		13.7423	2.1393					9.5764				85.1615				1.16406
112	21.4909	3.07434		17.8	2.02345		14.7231	2.35859					26.941				176.913				1.10866
113	20.7318	2.99239		23.2208	3.08549		19.4192	3.08867					14.2478				110.491				1.05448
114	21.5545	3.02648		27.0271	3.18153		17.6346	2.77523					2.4913				22.3789				1.14078
115	25.7273	3.36247		24.7521	3.12682		17.4462	2.63637					17.6795				114.23				1.07535
116	25.9045	3.52608		22.3583	2.73185		20.4615	3.09279					12.4149				96.5528				1.032
117	21.0182	3.14032		23.6313	2.80901		21.7038	2.96883					16.5826				125.46				1.08812
118	19.2318	2.54028		20.3896	2.22762		24.1654	3.42736					7.34472				70.205				1.11991
119	18.1636	2.42981		22.2937	2.61452		22.6962	3.71006					8.50311				54.472				1.00578
120	17.3182	2.38073		21.9646	2.64732		25.0115	3.67765					14.528				134.671				1.00035
121	19.0682	2.47129		26.7396	3.18396		25.4846	3.83994					9.96398				88.205				1.12274
122	25.1227	3.48179		28.1875	3.18354		23.4846	3.54775					9.75404				90.6646				1.13766
123	26.6227	3.62102		29.7375	3.26096		25.6654	3.50682					18.2851				142.689				1.08957
124	26.9727	4.09705		28.75	3.2212		30.6385	4.29744					26.8224				154.95				1.06376
125	27.3318	3.80601		32.0417	3.38763		27.3769	4.0222					13.4292				96.8012				1.16895
126	30.1136	4.20247		29.4229	3.21482		26.1808	3.86491					4.72112				32.5776				1.16348
127	24.1909	3.22886		30.9667	3.496		26.4385	3.90129					23.823				165.807				1.08306
128	40.1773	7.21224		33.5083	3.46048		29.9577	3.46114					20.9988				133.534				1.07907
129	38.8364	4.66933		36.5208	3.77704		29.5808	3.81085					8.50124				70.7826				1.00453
130	32.0591	4.09548		39.6063	3.93369		30.0346	3.79271					7.40062				69.2919				1.04753
131	24.5727	3.02227		35.0604	3.70282		25.4308	3.48714					25.5267				192.702				1.01051
132	29.8909	4.10115		27.5167	3.14159		25.2846	3.42133					16.5379				126.689				1.00697
133	24.2636	3.20422		27.4479	3.15128		27.0885	3.66354					10.8068				73.9627				1.21837
134	23.3045	3.47831		28.4042	3.49761		24.1654	3.50742					22.1522				128.764				1.07959
135	21.1818	3.12406		25.3208	2.89804		26.2	3.81093					11.9385				112.056				1.14002
136	20.0545	3.04168		27.0604	3.17928		25.3462	3.88895					11.6124				88.5466				1.04704
137	20.2864	3.0319		23.5958	2.82857		23.2269	3.84866					15.4099				123.416				1.03128
138	20.2636	3.01894		23.7604	2.79482		18.8692	3.09972					10.4453				77.2236				1.15239
139	19.6955	2.88092		26.0417	3.23306		14.6385	2.9635					21.0752				123.72				1.15639
140	26.2182	3.93199		22.9688	2.7436		18.2231	3.36771					9.27143				75.7391				1.11079
141	23.0455	3.2175		22.6958	2.64429		19.5192	3.32893					4.76335				31.9689				1.13505
142	17.9455	2.35386		24.8646	2.88806		19.5731	3.30773					8.4528				76.7019				1.09441
143	16.1591	2.18778		25.2167	3.14257		19.8231	3.24912					27.1863				189.168				1.06132
144	15.5864	2.23284		21.8562	2.57892		20.3615	2.94224					10.618				89.2298				1.11203
145	14.15	1.79437		20.3458	2.36653		19.7115	3.20059					9.63975				79.882				0.993967
146	18.3045	2.77173		20.6042	2.49833		22.6846	3.46384					34.9242				235.95				1.11491
147	18.4364	2.41081		21.9146	2.54879		21.9692	3.50108					9.95342				94.4348				1.08056
148	19.9955	3.06673		23.2875	2.78149		22.0885	3.43523
149	18.3409	2.79545		24.8583	2.81264		20.6769	3.24331
150	12.9636	2.19613		23.3292	2.79259		27.8731	4.3365
151	16.2682	2.26452		19.3646	2.41983		25.1308	3.80945
152	18.55	2.51628		20.5833	2.51348		23.2115	3.58083
153	21.1409	2.67442		22.1625	2.67862		20.9846	3.78874
154	23.5773	3.14124		25.3313	3.05191		18.5346	3.18604
155	15.9409	2.24668		24.9312	3.17036		17.0808	2.4751
156	20.2	2.79493		23.1146	3.1603		19.8231	3.3532
157	18.2818	2.71096		28.2312	3.62278		17.5231	3.22019
158	26.1818	3.98604		27.2979	3.47118		12.6038	2.21458
159	21.6455	3.44888		21.7229	2.92765		13.5654	2.60352
160	20.3045	3.0327		20.0979	2.83312		17.4115	3.89389
161	13.8773	2.4129		17.7167	2.64766		16.8346	3.27355
162	9.82273	1.34508		21.3771	3.10293		14.9	2.97659
163	12.5364	2.25603		16.7333	2.25809		14.4077	2.76466
164	12.0636	1.87001		12.7042	1.52304		13.7846	2.34088
165	9.00909	1.25656		13.4146	2.01245		13.4808	2.6227
166	9.14545	1.48616		13.2375	2.24786		13.3231	2.61272
167	10.5818	1.89002		12.7292	1.86533		11.1038	2.20078
168	13.3591	2.35556		12.6542	2.08517		14.0846	2.83236
169	7.55455	0.99376		11.6542	1.90947		11.0846	2.39948
170	12.0091	2.26596		12.1958	2.15387		12.1423	2.87364
171	10.9955	2.13148		9.6625	1.26619		10.8385	2.03026
172	11.8409	2.01918		9.04792	1.03718		7.49615	1.64622
173	13.0455	2.31415		8.2375	1.03818		7.30385	1.12198
174	10.1909	1.61573		8.66042	1.09178		6.20385	1.08934
175	9.00909	1.79309		7.85417	0.945928		6.61154	0.90907
176	13.9045	2.63259		7.75208	1.03846		9.40385	1.70978
177	5.16818	0.679858		7.03125	0.795992		11.7154	1.82674
178	9.30909	1.6691		8.09167	1.03624		5.61154	0.69798
179	7.75909	1.58681		6.66458	0.942894		4.61154	0.563774
180	7.25455	1.72046		5.40833	0.678829		3.96923	0.519652
181	28.3455	2.74915		28.15	2.33872		23.6577	2.26841
182	15.7409	1.70721		13.6375	1.23326		18.4308	1.80263
183	9.15455	0.991371		7.18958	0.682899		11.7308	1.09419
184	6.68182	0.762056		5.78542	0.559493		8.31538	0.818079
185	6.07727	0.698285		5.25833	0.51337		7.70769	0.766659
186	6.78636	0.733831		6.1125	0.613209		7.76923	0.850509
187	6.18636	0.706972		5.19375	0.505519		6.77308	0.762924
188	4.54091	0.573884		4.00417	0.447605		5.88462	0.786067
189	5.21818	0.673344		3.44583	0.453004		4.65385	0.503264
190	4.47727	0.617457		3.8125	0.385712		4.18846	0.448883
191	3.73636	0.404817		3.87083	0.474657		3.78077	0.40628
192	3.94545	0.487106		2.7875	0.282555		3.63846	0.432705
193	3.55909	0.47501		3.23958	0.400036		3.90769	0.444985
194	4.1	0.495766		3.36458	0.38578		3.34615	0.352026
195	4.04545	0.546947		3.75	0.412907		4.08077	0.425782
196	2.62727	0.33249		4.2125	0.496541		3.53462	0.385683
197	4.03182	0.502676		3.65	0.410512		4.67308	0.532087
198	3.03182	0.393521		3.24375	0.358135		2.81154	0.314776
199	3.10909	0.381443		3.37917	0.370636		4.72692	0.541908
200	3.31364	0.427222		4.05417	0.562398		3.63462	0.364509
201	3.87727	0.501212		3.31667	0.393567		3.69231	0.388537
202	2.92273	0.399965		3.48125	0.394955		3.65385	0.377649
203	3.41818	0.445093		3.06042	0.335596		3.67308	0.372174
204	3.39091	0.426397		3.35	0.377483		3.37692	0.353307
205	3.31818	0.406415		3.25625	0.389812		3.41154	0.400762
206	2.26818	0.318683		2.73542	0.349986		3.38077	0.363775
207	2.65	0.299826		3.04792	0.432181		3.9	0.417649
208	2.89091	0.416549		3.18333	0.389859		3.87308	0.421646
209	2.60909	0.371279		2.94792	0.331368		4.04231	0.43918
210	2.27727	0.288595		3.25833	0.37532		3.01923	0.328803
211	2.26818	0.296018		3	0.361061		2.62692	0.32204
212	2.70455	0.313591		3.425	0.375255		4.83846	0.806605
213	3.10455	0.383934		2.55	0.289124		3.01923	0.320089
214	3.12273	0.436133		2.86458	0.321588		2.71154	0.312919
215	3.43182	0.439121		2.40625	0.293053		2.70769	0.297817
216	2.99091	0.409567		2.5375	0.301769		3.02308	0.361308
217	1.80909	0.231038		2.54167	0.319922		3.62308	0.411731
218	2.48182	0.313739		2.3125	0.272226		2.99231	0.31769
219	2.35909	0.306302		2.1	0.257965		3.53462	0.394815
220	2.9	0.358256		2.98958	0.31344		2.30385	0.251364
221	2.46818	0.390099		2.89792	0.307536		2.65	0.303862
222	2.06364	0.272457		2.25208	0.267028		3	0.309266
223	1.33636	0.201926		1.67292	0.203533		2.69615	0.320586
224	1.82727	0.254686		1.8375	0.228848		3.00385	0.3446
225	2.21364	0.325152		1.77083	0.245056		3.03462	0.344623
226	2.08182	0.310875		1.8875	0.242924		2.45769	0.281893
227	2.08636	0.255855		2.20625	0.287418		2.23462	0.220935
228	2.23636	0.328666		2.1125	0.255511		2.33077	0.26936
229	2.02727	0.318456		1.75625	0.255091		2.32308	0.239064
230	1.46818	0.22626		1.93333	0.241963		1.96923	0.232405
231	1.37727	0.196019		1.75417	0.235949		2.2	0.26307
232	2.45	0.350895		1.64583	0.234536		2.75	0.34642
233	2.31364	0.317304		1.325	0.209979		2.65	0.308034
234	1.84545	0.252151		1.65	0.232471		2.38846	0.306287
235	1.85455	0.247638		1.72708	0.208489		2.04615	0.292114
236	2.13636	0.287025		1.47917	0.201104		2.30385	0.268049
237	1.35455	0.206415		1.58958	0.237462		2.25769	0.269675
238	1.71364	0.236354		1.6125	0.202701		2.76154	0.317296
239	1.81364	0.226485		1.27292	0.16872		2.47692	0.277913
240	1.77273	0.2601		1.70417	0.227826		2.16923	0.240784
241	3.10455	0.377142		4.24792	0.418564		5.68846	0.562688
242	1.45455	0.351732		1.5625	0.317848		1.85	0.343025
243	6.30909	1.24963		6.72708	1.31134		5.75385	0.957659
244	25.3591	3.40206		18.4937	2.37244		18.8077	2.29924
245	35.0045	3.96481		30.5083	3.19778		28.7231	3.21324
246	33.3227	3.72762		31.6958	3.11784		31.8346	3.44114
247	30.8318	3.48467		28.2417	2.84019		33.4154	3.72236
248	33.8045	3.93826		26.4438	2.77984		27.6231	3.25169
249	32.3636	4.02969		26.2354	2.65922		22.4769	2.82528
250	30.9591	3.69177		22.8625	2.64492		27.5692	3.30366
251	21.5773	2.71721		27.3813	2.77		23.4808	3.09595
252	27.5455	3.40888		21.7167	2.27664		19.7962	2.44839
253	24.1864	3.16527		21.3354	2.37666		19.2769	2.36856
254	30.2955	3.50539		21.2229	2.22235		17.8192	2.4048
255	23.5227	2.79532		19.4396	2.14082		16.9346	2.46568
256	23.1727	2.87034		17.8	2.04094		21.3923	2.77008
257	23.1273	2.98378		21.3583	2.42129		20.1269	2.65513
258	20.6364	2.49709		19.2292	2.25074		17.3192	2.38657
259	23.2273	2.84521		18.3417	2.04377		16.4	2.32156
260	19.9909	2.2761		19.7625	2.3252		15.4692	1.98694
261	21.6818	2.53701		15.3438	1.625		21.2692	2.79875
262	20.5636	2.75867		20.2396	2.21907		17.4692	2.37287
263	22.3682	2.60999		19.5875	2.22072		15.5308	2.29645
264	20.5364	2.56087		20.3792	2.23293		16.7308	2.36942
265	19.0955	2.08523		18.5979	1.95881		16.5154	2.29481
266	21.1	2.56949		19.6792	2.29412		16.0385	2.42073
267	22.8364	2.67805		18.5771	2.15644		17.6769	2.31457
268	23.8455	3.0245		20.8479	2.41167		14.2462	2.06295
269	21.1773	2.78405		19.075	2.09677		17.0038	2.61513
270	21.2636	2.71798		20.1917	2.1604		19.0885	2.83677
271	19.6364	2.50409		19.8875	2.30674		12.5654	1.7308
272	29.6455	3.18471		30.2479	2.81661		24.55	2.73263
273	38.1409	4.00596		33.4292	3.24183		27.2269	3.05412
274	30.7182	3.55133		24.9312	2.63228		24.1962	2.77088
275	21.3364	2.79841		21.1708	2.54587		21.1077	2.87353
276	21.9	2.75682		22.0208	2.71234		16.2923	2.16866
277	25.3	3.15711		16.0458	1.66366		19.0308	2.55428
278	17.6591	2.782		18.7958	2.01209		21.3731	2.83352
279	17.1545	2.46857		18.4667	2.05918		20.6577	2.52958
280	25.7864	3.53983		16.9604	2.11756		20.7269	3.06178
281	26.6364	3.82325		16.2792	1.85697		16.5808	2.32716
282	24.9182	3.6077		14.5729	1.59392		19.3615	2.65687
283	18.4727	2.49267		15.8708	2.03144		15.5346	2.12027
284	16.5955	2.36228		17.3	2.11451		16.7731	2.43228
285	16.0409	1.73732		17.1938	1.98017		19.7385	3.17477
286	15.9136	1.79907		17.6292	1.8392		14.8885	2.60718
287	15.2455	1.888		16.2708	1.74354		15.6538	2.46413
288	17.5227	2.35501		16.1542	1.92071		15.1885	2.18577
289	15.5909	2.77563		16.65	1.74574		23.6269	3.99399
290	13.8909	1.84625		15.6583	1.56798		16.6077	2.36251
291	15.2318	2.11382		19.9083	2.43587		16.3962	2.39134
292	13.1182	1.74814		21.3062	4.39247		16.1731	2.17011
293	14.3455	2.18641		16.7146	2.08282		15.1846	2.02002
294	14.5045	2.13346		16.4688	2.17541		11.0346	1.51878
295	15.2091	2.04043		16.2021	2.09336		12.2308	1.58261
296	14.0591	1.98217		14.8521	1.74975		14.2462	2.02249
297	13.6409	1.72595		13.8875	1.58122		12.2731	2.11528
298	14.1227	2.33467		14.5813	1.84413		10.5885	1.73853
299	14.2773	2.19485		12.6146	1.45985		10.4577	1.62836
300	9.40455	1.22947		11.1417	1.24543		10.1769	1.46203
301	10.6045	1.59488		12.4729	1.72242		7.94231	1.22765
302	10.1864	1.96253		13.7625	1.80634		6.65	0.989241
303	12.8909	2.43195		12.0188	1.78266		6.41538	1.31583
304	15.9818	3.09534		8.65208	1.07328		4.88846	0.713685
305	13.8773	2.28684		8.30417	1.0811		5.85769	0.726297
306	13.1909	1.95449		9.14375	1.34775		3.84231	0.534458
307	9.28636	1.30541		8.81458	1.49252		5.34615	0.717698
308	11.5409	2.54608		8.63333	1.51404		8.97308	1.71106
309	14.8227	2.53424		7.79583	0.955484		5.01923	0.63677
310	11.5955	2.11979		8.08125	1.077		4.68462	0.832306
311	10.2818	1.63093		6.08958	0.768578		7	1.19817
312	6.66364	0.954175		6.20833	0.748752		4.4	0.735926
313	9.60909	1.52931		6.00625	0.75096		6.55769	1.30168
314	10.1727	1.57899		5.63958	0.645818		5.07692	1.14033
315	8.36818	1.75714		5.13333	0.625842		5.10385	1.17809
316	3.35	0.624879		5.425	0.614152		4.20769	0.788766
317	3.75909	0.633089		4.775	0.56873		4.04615	0.628589
318	4.97727	1.0087		4.42917	0.456483		3.48462	1.00525
319	9.67273	2.00848		4.54375	0.740246		3.66923	0.567851
320	9.60909	2.0048		3.78958	0.432843		3.48077	0.533155
321	5.47273	1.07523		3.6625	0.42207		2.95769	0.473384
322	4.96818	0.917983		4.12708	0.806419		2.93846	0.473097
323	4.41364	0.689991		3.60833	0.524175		3.60385	0.560137
324	4.93182	1.16612		3.38125	0.481202		3.18846	0.395747
325	23.5273	2.32817		21.675	1.77791		21.1654	1.99189
326	16.6227	1.82026		14.3646	1.2821		17.8769	1.74806
327	8.06818	0.943154		6.4375	0.669753		11.0231	1.07842
328	5.35	0.58176		6.06875	0.655762		7.05769	0.732165
329	5.99091	0.716371		5.39375	0.753543		5.41923	0.635261
330	4.50455	0.572755		4.97292	0.527519		6.89231	0.749286
331	5.24091	0.643903		4.34792	0.507799		6.26538	0.654082
332	4.96818	0.585399		3.73333	0.402692		6.94231	0.713793
333	3.28182	0.424589		3.12708	0.330257		4.60385	0.493455
334	3.18636	0.359694		3.65833	0.436808		4.52308	0.493279
335	2.58182	0.319699		2.88333	0.341822		4.38077	0.536747
336	2.65455	0.322482		2.76042	0.34663		4.12308	0.470667
337	2.42273	0.328505		2.76667	0.311606		4.31538	0.492508
338	2.66818	0.415455		2.45625	0.294924		2.76154	0.338449
339	2.75455	0.362083		2.49167	0.340939		3.38846	0.416482
340	2.82727	0.332117		2.30625	0.274621		3.39615	0.414171
341	3.00455	0.440047		2.30208	0.292276		3.48846	0.410339
342	2.4	0.328328		2.46875	0.322544		4.14615	0.437509
343	2.78182	0.340709		2.61667	0.315867		4.30769	0.455283
344	2.22273	0.257616		2.18333	0.260505		3.62308	0.407265
345	2.31364	0.292534		2.41875	0.301097		3.24615	0.369476
346	2.64545	0.326787		2.47292	0.278025		3.49231	0.40904
347	1.73182	0.223471		3.01667	0.338785		2.58846	0.315913
348	1.29545	0.196419		2.46042	0.317213		3.06154	0.320574
349	2.33636	0.326031		2.32708	0.290898		3.76538	0.446583
350	2.43636	0.303118		2.27708	0.285827		3.27308	0.371377
351	2.44545	0.30066		2.11458	0.284858		2.39615	0.300732
352	2.79091	0.326836		2.45	0.30054		3.66923	0.393689
353	4.20909	0.972752		2.33542	0.281481		3.25	0.372241
354	2.32273	0.282034		2.36458	0.304395		3.74615	0.399222
355	2.04091	0.243908		2.525	0.314839		3.45	0.370867
356	1.54545	0.217414		1.93958	0.258676		2.85	0.341229
357	1.20455	0.145144		1.67917	0.213784		3.25	0.380331
358	1.83182	0.234839		1.83958	0.245739		2.65385	0.333915
359	1.93636	0.227985		2.18958	0.35462		3.06154	0.384788
360	2.10909	0.282556		1.98542	0.23387		2.17308	0.258701
361	2.10909	0.255689		1.64167	0.203598		2.88846	0.357456
362	1.81818	0.238309		2.0875	0.273804		2.56538	0.302093
363	1.73636	0.25444		1.93958	0.236219		2.94615	0.315941
364	2.92273	0.470991		2.07292	0.272417		3.40769	0.392185
365	2.17727	0.257054		1.48125	0.217254		2.71538	0.314875
366	1.96364	0.265959		2.19375	0.263444		2.69615	0.3426
367	1.66818	0.227507		1.35833	0.179011		1.69615	0.200693
368	2.72273	0.406922		1.80833	0.234765		2.49615	0.285988
369	1.60909	0.209948		1.66042	0.220357		2.94231	0.352921
370	1.53182	0.211703		1.60208	0.222318		3.13846	0.371086
371	1.53636	0.208803		1.59167	0.212248		2.13462	0.269149
372	1.97727	0.250095		1.51667	0.196535		2.81154	0.329783
373	1.70909	0.22688		1.48958	0.196574		2.82692	0.329362
374	1.85455	0.264961		1.56458	0.217083		2.51154	0.287623
375	1.75	0.224894		1.27292	0.159275		3.12308	0.358127
376	1.19545	0.175929		1.20208	0.16232		3.14615	0.372448
377	0.995455	0.152944		1.64167	0.185864		3.18077	0.37901
378	1.45	0.225552		1.25417	0.194589		3.04231	0.362134
379	1.56818	0.209612		2.06042	0.283209		3.21154	0.421282
380	1.25	0.215736		2.12292	0.309122		2.51923	0.282821
381	1.61818	0.229155		1.55208	0.217649		2.17692	0.289462
382	1.82273	0.257105		1.625	0.207131		2.43846	0.312877
383	1.16364	0.151258		1.725	0.204601		2.77692	0.341214
384	1.24545	0.187154		1.29583	0.172878		2.73077	0.349044
385	3.77727	0.51021		4.46875	0.443337		6.54231	0.646627
386	1.43636	0.284745		1.40208	0.292249		1.37692	0.275388
387	8.69545	1.58328		8.96667	1.44671		5.88462	1.37528
388	21.8864	2.8682		22.7229	2.45436		18.5462	2.36731
389	36.6455	4.01294		27.2292	2.59998		27.8538	3.09503
390	30.7273	3.37407		26.3042	2.41999		25.0654	2.6719
391	29.9636	3.32267		22.5437	2.02263		21.5308	2.4517
392	28.7636	3.37398		21.2208	1.96665		18.1615	2.02391
393	22.4227	2.57977		23.2042	2.13202		14.3769	1.58869
394	21.7045	2.46183		21.125	2.04145		17.2846	2.18774
395	20.2636	2.29127		18.425	1.70699		16.6038	1.97124
396	18.2045	2.10426		18.0813	1.65528		11.6462	1.5184
397	15.4364	1.74782		16.9479	1.64515		12.3	1.37848
398	13.95	1.57665		16.0688	1.65361		12.1269	1.59949
399	17.0636	1.92828		15.7292	1.74003		16.8538	2.20914
400	16.0364	1.76278		16.8208	1.72259		13.25	1.57863
401	15.1318	1.81262		17.5479	1.7301		12.9962	1.83023
402	13.6273	1.59202		16.7479	1.73163		10.6923	1.20536
403	16.2091	1.9208		16.6083	1.80639		12.6038	1.5509
404	16.8455	2.26776		15.4667	1.72922		11.05	1.36448
405	15.7091	1.96088		15.7375	1.56548		11.4	1.62457
406	15.4136	1.95613		16.3229	1.71629		11.9115	1.3449
407	15.3818	1.85234		14.6708	1.62539		12.2962	1.62183
408	17.0136	1.93258		14.35	1.36966		12.4654	1.44737
409	16.6773	1.97915		15.3604	1.51152		10.4923	1.35095
410	18.4636	2.07994		13.6333	1.3155		10.4308	1.33464
411	14.15	1.96402		14.7542	1.46461		11.2731	1.34873
412	15.6136	2.08731		13.0458	1.37652		7.75769	1.18142
413	14.7818	2.23875		11.7625	1.17882		8.53462	1.01731
414	14.9818	1.98889		12.3354	1.26832		14.3038	1.86568
415	16.6318	2.03256		11.5958	1.33629		9.15769	1.23937
416	32.1545	3.35295		28.2563	2.41063		24.5269	2.4937
417	31.0091	3.17754		28.0083	2.63625		27.0077	2.97446
418	23.5773	2.64019		22.6938	2.10611		18.8577	2.18182
419	19.5182	2.32008		18.4021	1.89979		14.4269	1.66153
420	15.6818	1.85579		16.5271	1.7738		14.2923	1.75891
421	18.3727	2.73217		15.3729	1.58216		11.3192	1.2577
422	17.8864	2.45936		15.8771	1.66811		11.3577	1.52589
423	14.6727	1.76024		15.3125	1.6635		12.2462	1.41386
424	18.0136	2.04242		16.1979	2.02037		14.2962	2.07524
425	17.35	2.64649		13.5479	1.71727		12.7538	1.49889
426	18.6955	2.90767		14.4	1.63768		14.0846	1.71035
427	17.0864	2.32039		13.8479	1.55393		9.64615	1.39691
428	16.1591	2.61878		12.975	1.4091		9.90385	1.27647
429	15.0773	2.19253		12.4938	1.4431		9.67692	1.31322
430	13.65	1.45809		13.2812	1.4373		11.0423	1.28589
431	13.3773	1.60323		13.8375	1.64502		11.7115	1.6638
432	16.45	2.48122		10.7021	1.12954		10.2923	1.30016

## Sheet: Fig4f
xpr1b
	sem_wt_lardist			sem_het_lardist			sem_mut_lardist				Distance (cm/10 min)				Activity (#/10 min)				Speed (cm/s)
1	26.8091	4.72006		24.7875	4.06346		15.2636	2.77273			WT (34)	Het (59)	Mut (31)		WT (34)	Het (59)	Mut (31)		WT (34)	Het (59)	Mut (31)
2	18.8273	3.20276		16.1417	2.99147		12.5818	2.10475			13.237	18.237	13.2909		127.058	156.365	93.2115		0.902972	0.994604	1.11573
3	24.2727	4.09616		13.8708	2.43483		13.1	2.39306			8.43077	8.2375	11.0139		70.0192	69.6923	100.899		0.967372	1.10453	1.07214
4	20.9273	4.13196		16.6667	3.00189		11.4909	2.19081			15.149	22.8798	6.99423		128.808	179.885	59.75		0.904232	0.994719	0.986062
5	17.3273	3.25909		12.9958	2.35418		7.73636	1.37751			10.0861	14.3519	9.04375		87.3317	140.707	74.5144		0.988889	0.871062	1.05658
6	24.1818	3.34979		13.7917	2.45368		10.5727	1.89697			27.4495	17.2582	6.61731		197	162.745	50.5048		0.974443	0.85584	1.29152
7	24.8909	3.63719		17.1125	2.99637		12.0182	2.7086			7.73824	20.8005	9.1226		271.922	154.212	54.6683		1.34965	1.03504	1.59432
8	17.0273	2.99464		12.2917	1.97766		8.56364	1.47655			21.2936	10.7755	17.4909		265.838	85.2308	124.582		1.19324	1.0659	1.0316
9	19.1364	3.14405		14.9	2.77304		8.66364	1.76818			17.874	13.713	8.38413		200.667	109.428	65.8221		1.11965	1.05313	1.17142
10	30.4818	4.28035		12.4583	2.121		11.0545	1.74753			15.477	11.901	9.8875		308.809	96.851	90.9087		1.27596	0.962502	0.993725
11	29.0364	4.41003		19.6458	2.94567		5.78182	1.10649			10.1412	8.93942	16.8147		188.181	74.6442	211.755		1.35082	1.11764	1.29111
12	22.7273	3.19045		19.8583	2.98619		6.12727	0.943491			10.2304	8.50625	9.42451		155.328	83.9952	136.647		1.24081	0.880062	1.1633
13	18.1091	3.02483		21.8667	3.13169		14.3727	2.10743			7.64853	10.9529	7.43824		152.525	99.9663	110.441		1.33021	0.959531	1.14204
14	24.4273	3.59439		15.7208	2.90642		13.4545	2.22802			5.77941	16.074	15.0569		238.402	147.519	167.672		1.21535	0.90153	1.1714
15	33.1909	4.37784		14.3792	2.44145		11.2364	1.87528			9.02304	21.8625	10.2005		216.221	176.63	222.221		1.37104	1.09353	1.13774
16	29.0091	3.86733		14.6917	2.30292		13.9909	2.73845			34.4152	10.4788	5.55784		280.093	93.8462	179.51		1.15388	0.972858	1.12914
17	23.4364	3.27549		19.0958	3.15388		11.1909	2.20404			7.49069	9.71731	5.90343		116.265	83.4087	194.647		1.20196	0.973008	1.15135
18	31.2182	4.39413		19.2375	2.95586		20.9818	3.53309			24.776	13.6096	2.3951		80.8676	108.784	51.3627		1.08523	1.00929	1.35203
19	31.6727	3.96414		13.2583	2.4947		16.0273	3.09065			12.6186	8.89279	9.58088		197.309	71.4183	107.132		1.29922	1.1716	1.21717
20	24.1182	3.46296		13.9167	2.68843		11.7909	2.74647			8.81127	11.0059	3.78922		167.873	98.2255	102.485		1.20788	1.25543	1.03075
21	19.8182	2.85354		12.0042	2.01904		11.6364	2.09567			11.1985	12.4809	8.30441		164.51	301.706	96.6078		1.48474	1.13837	1.15201
22	23.0182	3.71738		17.0167	2.87449		11.9455	2.17434			7.83627	8.65539	26.9824		95.9118	131.02	144.902		1.1559	1.16253	1.23777
23	20.5182	3.04825		18.6333	2.77167		8.06364	1.54134			6.78186	9.85539	14.0642		99.8873	168.441	73.3284		1.1234	1.31631	1.17613
24	11.8636	1.97793		15.95	2.70055		10.5182	1.54773			9.13578	8.55049	16.1343		77.2794	117.676	73.6176		1.27448	1.16872	1.21274
25	26.1182	3.5543		13.3958	2.47545		9.8	1.43761			29.8054	19.0098	17.1975		46.6127	240.961	128.294		1.41261	1.3617	1.23212
26	22.5364	3.14433		15.9375	2.85215		10.5364	1.64771			37.0118	4.28971	24.5417		84.9265	89.6863	96.5686		1.32831	1.27218	1.32694
27	15.5636	2.08684		16.175	2.68913		11.6273	2.03611			23.2265	11.899	23.8799		268.221	203.034	51.0833		1.25404	1.22511	1.25543
28	17.8	2.9238		15.6167	2.57389		12.9455	2.30676			37.4373	6.21716	38.324		69.4461	133.716	58.9118		1.135	1.22057	1.30141
29	16.0455	3.03926		16.1292	2.55519		7.50909	1.18442			22.5583	9.32598	5.46667		213.75	269.902	31.348		1.07092	1.22706	1.34602
30	22.6364	3.29777		12.4875	2.38859		13.2818	2.12839			15.2745	22.4294	11.9838		131.044	314.897	95.9069		1.2217	1.34711	1.04496
31	15.8	2.34928		12.9917	2.23176		11.7545	2.19429			19.0368	6.27353	12.2525		96.9167	156.309	36.9363		1.18732	1.27404	1.14077
32	22.4636	3.64684		11.1167	1.68786		8.63636	1.2383			27.8039	19.3525	13.1775		126.01	162.52	80.152		1.2032	1.16754	1.10681
33	22.6909	3.53833		11.8917	2.46051		11.5182	1.67137			21.5074	7.1951			82.0196	187.025			1.51041	1.23995
34	17.6182	2.82758		9.8125	1.86279		20.1182	3.03217			33.0652	7.08382			54.5	187.858			1.14779	1.10052
35	17.7455	2.97066		9.16667	1.57093		17.9636	2.63915			15.2348	8.7549			90.9951	106.662			1.28463	1.18264
36	22.9273	3.22265		9.775	2.00048		9.37273	1.27287				12.7608				100.701				1.21693
37	21.2182	2.90637		7.82917	1.41465		11.5909	1.97305				10.0868				195.255				1.39084
38	23.0909	3.25096		12.4	2.04871		10.4909	1.75801				8.57892				97.7353				1.27492
39	15.8091	2.51873		10.9	2.15005		7.75455	1.07621				42.6897				175.191				1.60028
40	10.1091	1.46742		7.57917	1.53712		6.54545	1.16945				18.4637				247.353				1.38646
41	11.8909	1.75908		8.95	1.50923		10.6273	1.81949				23.851				245.319				1.38365
42	14.0727	1.90996		10.8	1.85675		15.6273	2.74157				12.7471				172.211				1.26768
43	13.3818	1.95943		14.8708	2.17442		13.4	1.98633				28.9186				108.157				1.52004
44	35.3545	3.79806		37.3625	3.70653		40.0545	4.33852				8.97647				99.8824				1.25133
45	28.9	3.21042		26.4083	2.94362		29.0182	3.2648				22.4608				101.348				1.33312
46	5.06364	0.744841		7.59167	1.50655		8.95455	1.661				14.5324				111.593				1.26169
47	0.581818	0.147097		3.12917	0.854141		2.03636	0.388199				29.924				98.6618				1.26879
48	0.972727	0.167856		2.30833	0.462826		1.36364	0.244614				46.749				154.436				1.70179
49	1.64545	0.265422		2.17917	0.360676		3.29091	0.486955				19.227				48.9216				1.23479
50	2.77273	0.551739		2.125	0.32721		3.35455	0.480027				18.9583				92.1765				1.17895
51	2.80909	0.496004		3.3125	0.446202		4.75455	0.774575				22.4387				54.4559				1.17964
52	1.34545	0.319358		2.875	0.391569		5.11818	0.721364				28.7735				86.0196				1.25268
53	1.08182	0.19356		1.64583	0.245569		3.85455	0.559604				14.7029				164.789				1.28441
54	1.78182	0.297709		1.48333	0.209482		3.14545	0.476508				11.8583				61.6863				1.2017
55	1.35455	0.260099		1.10833	0.204072		3.27273	0.476043				22.6373				148.971				1.10888
56	0.618182	0.118965		1.6375	0.24409		2.13636	0.288031				12.5676				78.2745				1.23639
57	1.41818	0.216602		2.99167	0.597785		2.85455	0.418431				19.9613				63.701				1.26544
58	1.29091	0.178383		1.71667	0.241883		3.37273	0.480366				29.5127				73.799				1.34122
59	1.60909	0.229691		1.67917	0.233549		3.52727	0.609394				28.8225				124.843				1.30537
60	1.02727	0.168761		1.0625	0.16112		1.63636	0.244646				20.2461				93.3333				1.22283
61	1.16364	0.191954		1.12917	0.163407		1.54545	0.235457
62	2.46364	0.345231		1.67083	0.219872		1.67273	0.226999
63	1.90909	0.260571		1.80833	0.2522		1.43636	0.203479
64	1.36364	0.241721		1.59583	0.284942		2.88182	0.495065
65	1.27273	0.201651		1	0.133217		2.9	0.474651
66	0.827273	0.116947		0.858333	0.131806		2.09091	0.321193
67	1.09091	0.151053		1.10417	0.152691		1.8	0.274109
68	1.3	0.174541		1.28333	0.191433		2.03636	0.271106
69	1.07273	0.156331		1.64167	0.238828		1.05455	0.166377
70	1.32727	0.234069		1.09167	0.16742		2.09091	0.322718
71	0.827273	0.101042		1.34167	0.204065		1.51818	0.233417
72	1.42727	0.196418		0.758333	0.113248		1.58182	0.234442
73	2.74545	0.536231		1.83333	0.322694		1.10909	0.177197
74	2.46364	0.372989		1	0.169946		1.65455	0.248414
75	1.23636	0.194898		1.15417	0.172144		1.61818	0.249303
76	1.41818	0.268073		1.42917	0.381734		1.21818	0.177994
77	2.01818	0.339343		1.9	0.437824		1.40909	0.237366
78	0.972727	0.129946		1.62917	0.275151		1.76364	0.287357
79	2.11818	0.343145		1.47917	0.255354		1.57273	0.225975
80	0.836364	0.133212		1.21667	0.244953		0.909091	0.172521
81	0.945455	0.135998		1.3875	0.369419		0.936364	0.218536
82	1.4	0.177825		0.9875	0.178048		0.927273	0.145707
83	1.1	0.222581		0.991667	0.150262		1.81818	0.28287
84	1.07273	0.213596		0.820833	0.14663		0.336364	0.0590276
85	1.49091	0.244708		1.22917	0.171856		1.81818	0.279263
86	1.61818	0.255506		0.958333	0.121259		1.72727	0.26033
87	0.509091	0.0923017		1.0125	0.14263		1.07273	0.169632
88	0.745455	0.151689		1.4625	0.37529		1.72727	0.219617
89	0.781818	0.15093		0.654167	0.132481		1.46364	0.211143
90	0.7	0.0976928		0.725	0.104281		1.13636	0.230973
91	1.1	0.213367		0.9375	0.159066		2.01818	0.316887
92	0.936364	0.160768		0.954167	0.142187		3.35455	0.499443
93	0.8	0.123248		0.7375	0.143556		1.29091	0.151166
94	1.16364	0.208328		1.42917	0.309874		1.62727	0.23357
95	1.42727	0.20848		0.891667	0.131547		1.81818	0.284343
96	1.64545	0.300606		1.075	0.180736		1.04545	0.18487
97	1.37273	0.286056		2.12917	0.468126		0.963636	0.171852
98	1.16364	0.190406		1.82083	0.436747		0.372727	0.0608111
99	1.54545	0.243864		1.2125	0.223722		1.81818	0.325275
100	1.12727	0.164158		1.5125	0.253608		1.6	0.238026
101	1.94545	0.224823		1.40417	0.25364		1.52727	0.247733
102	2.03636	0.296014		1.325	0.225812		1.4	0.168294
103	1.55455	0.219188		0.795833	0.116178		2.66364	0.36385
104	7.74545	0.978772		6.87083	0.710895		9.09091	1.10223
105	2.20909	0.370165		1.28333	0.264084		2.71818	0.416297
106	4.37273	0.627823		4.62083	0.733618		13.1364	2.07672
107	4.84545	0.903245		8.99167	1.53971		9.33636	1.58226
108	11.6909	1.77882		9.54583	1.41388		13.9727	2.35323
109	18.5	2.146		13.4292	1.84478		13.4455	2.51932
110	16.9	1.91879		21.2292	2.54487		11.1545	1.79391
111	17.2545	2.14326		15.5167	1.91353		19.8727	3.17564
112	19.3455	2.25116		15.1667	2.12556		17.5273	2.51249
113	20.6	2.5103		15.55	2.14652		21.5273	2.83354
114	18.9455	2.43129		17.2333	2.39317		23.7273	3.08312
115	21.5455	2.37476		19.6083	2.81925		17.5727	2.58328
116	21.7455	2.52326		19.4208	2.31294		17.8364	2.73111
117	19.4727	2.27038		18.4917	2.53347		19.8455	2.89852
118	21.8	2.48919		15.8042	2.33395		22.1455	3.03967
119	22.8182	2.80843		18.1208	2.65302		25.8364	3.88631
120	21.4182	2.4945		15.9792	2.43691		18.9909	2.80527
121	21.6091	2.35049		18.2167	2.68209		10.4909	1.50967
122	25.1909	3.01391		16.6292	2.59822		8.38182	1.35276
123	20.3	2.44888		15.7042	2.51393		23.5364	3.07734
124	25.3091	3.37059		15.4542	2.48663		27.9727	3.28757
125	27.8	3.11144		26.3083	2.90296		29.6545	3.45399
126	32.3364	4.46515		36.1375	4.63469		31.2818	5.29032
127	36.2818	4.21926		27.7333	3.80198		30.9091	4.7996
128	34.5818	4.04234		28.6917	3.65711		24.2909	4.19827
129	31.0818	3.27231		23.7417	3.1362		17.8545	2.89491
130	29.8273	3.45143		20.4583	3.05939		16.0455	2.83638
131	22.5455	3.0532		19.5125	2.83332		28.5545	4.27728
132	25.3909	2.99649		18.025	2.61766		28.3	4.40482
133	33.8909	3.67436		24.5417	3.40294		22.8818	3.47307
134	33.2091	3.58312		23.6875	3.19651		28.7727	3.91194
135	30.2545	3.36688		23.1292	3.22304		20.8	3.46501
136	24.6909	2.8816		20.7208	3.29857		27.5455	4.27277
137	21.7727	2.8222		25.375	3.70682		24.8909	4.01421
138	20.3091	2.66437		22.6958	3.58458		27.6091	4.06521
139	22.7545	2.84957		21.9167	2.93585		29.4909	3.8191
140	27.8182	3.56094		23.8125	3.1713		26.5091	4.05576
141	31.6455	3.51448		20.4458	2.99301		26.1273	3.85216
142	35.0909	4.07868		24.325	3.45716		19.0091	3.48156
143	37.1909	4.33015		22.25	3.10034		23.6273	4.25962
144	34.6364	4.58522		16.2625	2.16688		25.6364	4.31964
145	26.7182	3.09274		20.4	3.05809		28.9545	4.33726
146	42.1	4.66812		23.8042	3.56726		26.0182	3.86379
147	46.9091	5.37477		25.8792	3.3715		31.5455	4.42206
148	36.8273	4.62489		30.9917	3.84811		27.3091	4.65964
149	28.3727	3.9127		26.4083	3.82349		36.9182	4.86102
150	30.8909	4.09482		27	3.72514		32.5273	4.57197
151	35.1364	4.39902		22.4917	3.33795		23.0818	3.32704
152	40.1818	4.89067		21.1208	3.2019		16.0909	2.5965
153	34.9364	4.44905		26.0625	3.80159		18.0727	2.96467
154	35.3455	4.43873		24.8417	3.7597		25.1545	3.66246
155	30.5455	4.3419		27.4292	3.45625		31.1455	4.54327
156	34.8909	4.98625		27.8708	3.93697		32.5091	4.95401
157	37.4364	4.87581		27.9125	4.08597		35.7545	5.41135
158	33.8636	4.68685		18.7542	2.97463		25.2455	4.41004
159	33.8182	4.41058		22.6292	3.44259		19.0455	3.50624
160	29.2364	3.62911		20.2333	3.17408		25.8364	4.11535
161	26.2455	3.02025		22.95	3.17489		27.1091	4.23326
162	30.5091	4.07477		24.5833	3.63666		25.8455	3.7624
163	27.9455	4.06718		24.3292	3.32353		22.8273	3.85814
164	26.7727	3.7229		22.7417	3.33846		20.2182	4.11978
165	24.8091	3.12781		18.575	2.75654		13.8818	1.83972
166	17.4909	2.6275		18.7458	2.99675		13.5818	1.90401
167	17.6636	2.49078		17.9708	3.01227		5.86364	0.924854
168	14.8091	1.932		22.3	3.40281		12.4091	1.70307
169	19.1455	2.32546		24.8792	4.03492		17.2091	3.21955
170	25.1	3.32887		18.425	3.00799		18.7818	2.55163
171	26.6909	3.26436		17.8833	3.38202		9.62727	1.38634
172	20.4091	2.52955		20.95	3.63935		5.80909	0.871078
173	7.75455	1.12029		16.0417	3.14731		6.53636	0.973754
174	12.3273	1.93183		11.9708	2.78649		5.98182	0.931813
175	8.37273	1.22214		14.65	3.13432		9.65455	1.38544
176	10.9636	1.62284		16.1958	3.1333		6.78182	1.18017
177	10.6182	1.45955		13.3167	2.17455		6.08182	0.90225
178	9.82727	1.70671		8.375	1.56859		6.16364	1.113
179	4.21818	0.763264		6.175	1.67742		5.2	0.891232
180	3.32727	0.591986		7.8	1.87889		4.84545	0.763145
181	7.9	1.3053		6.37083	1.22539		8.05455	1.13941
182	9.68182	1.84175		9.04583	1.41885		9.01818	1.3251
183	3.26364	0.493741		10.2208	2.70213		11.0273	2.49016
184	8.37273	1.53065		6.56667	2.3947		9.16364	1.69126
185	8.48182	1.40967		6.62083	1.41192		4.78182	0.666342
186	5.21818	0.778157		4.95833	1.12532		3.82727	0.590953
187	6.44545	0.828643		4.84583	1.08283		3.1	0.664785
188	24.9091	2.66581		25.75	2.49815		31.2182	3.38069
189	17.7636	1.92079		18.4042	1.87689		20.8636	2.36781
190	6.5	0.94949		5.69167	0.696739		9.57273	1.24989
191	4.18182	0.585012		3.875	0.508465		4.57273	0.585044
192	4.15455	0.568672		3.5	0.445847		5.06364	0.700809
193	3.8	0.467254		3.5	0.46197		6.99091	0.864238
194	4.04545	0.474741		3.12917	0.448679		5.58182	0.648203
195	3.18182	0.43209		3.8625	0.500467		5.49091	0.690224
196	3.02727	0.443444		2.14583	0.310293		2.92727	0.384982
197	2.85455	0.487006		2.17917	0.295367		2.34545	0.304264
198	2.58182	0.343174		2.37083	0.321985		1.80909	0.261436
199	3.18182	0.424114		1.625	0.211388		1.44545	0.268548
200	1.85455	0.232362		2.6375	0.358664		1.27273	0.22183
201	2.07273	0.286122		2.625	0.324776		3.11818	0.429138
202	1.25455	0.211935		2.80833	0.369566		1.70909	0.222608
203	2.55455	0.378623		1.89167	0.261715		1.00909	0.228003
204	2.59091	0.35155		2.44583	0.33926		2.2	0.304348
205	2	0.320638		1.85417	0.254259		1.5	0.262924
206	2.23636	0.298772		1.99167	0.265252		2.75455	0.391254
207	2.59091	0.491872		2.43333	0.329786		2.82727	0.433545
208	1.89091	0.336043		1.8375	0.266942		1.63636	0.343803
209	2.71818	0.381986		2.17083	0.31673		1.63636	0.269095
210	2.13636	0.323306		1.8625	0.302719		1.38182	0.237706
211	1.15455	0.215116		2.19167	0.305647		2.68182	0.371645
212	2.25455	0.339834		1.92083	0.280719		1.93636	0.32276
213	1.58182	0.275458		1.7125	0.249742		2.34545	0.411252
214	1.64545	0.301869		1.77083	0.232468		2.32727	0.351341
215	4.44545	0.899874		1.5875	0.221945		2.69091	0.402375
216	2.72727	0.419069		1.5125	0.231419		2.65455	0.546434
217	1.48182	0.255915		1.78333	0.264908		2.23636	0.325514
218	1.38182	0.1998		1.95833	0.266966		2.63636	0.379329
219	1.63636	0.25015		1.54583	0.272304		2.64545	0.353083
220	1.85455	0.287176		1.8875	0.288283		2.80909	0.36552
221	2.50909	0.390322		1.89167	0.251788		2.76364	0.315596
222	0.854545	0.15355		2.91667	0.431136		2.00909	0.346048
223	1.36364	0.20587		2.19583	0.286359		2.27273	0.342219
224	1.42727	0.283546		1.875	0.314713		1.61818	0.2283
225	1.50909	0.213826		1.91667	0.265734		1.67273	0.251168
226	1.86364	0.261803		1.55833	0.209203		1.51818	0.215978
227	1.67273	0.228536		1.775	0.237075		1.67273	0.217453
228	2.21818	0.280736		1.58333	0.293155		1.33636	0.209379
229	1	0.135969		1.57917	0.252004		2.7	0.379774
230	1.02727	0.173943		1.99583	0.323858		2.5	0.405289
231	0.990909	0.190427		1.96667	0.298956		2.33636	0.335911
232	2.30909	0.353545		1.49583	0.247419		2.46364	0.434442
233	2.86364	0.430429		1.37917	0.200418		1.51818	0.256536
234	1.8	0.275677		2.24583	0.33839		2.38182	0.400574
235	2.60909	0.46581		1.475	0.243013		1.38182	0.207977
236	1.85455	0.32192		1.69167	0.231925		1.29091	0.196704
237	2.59091	0.402993		1.48333	0.208825		1.52727	0.227826
238	1.18182	0.206648		1.69583	0.214142		1.80909	0.269001
239	2.30909	0.315164		0.975	0.156332		1.3	0.219875
240	3.59091	0.438183		1.48333	0.232737		0.845455	0.14093
241	1.38182	0.229634		1.25833	0.208081		0.918182	0.149016
242	1.72727	0.31514		1.28333	0.222687		1.59091	0.236992
243	2.12727	0.417668		1.18333	0.215521		2.68182	0.379215
244	0.736364	0.157598		1.17917	0.182719		2.30909	0.372274
245	2.77273	0.442864		1.54583	0.200135		1.13636	0.174421
246	1.66364	0.249059		1.5375	0.212734		1.53636	0.224154
247	1.88182	0.280939		1.65833	0.266233		1.93636	0.264386
248	8.43636	0.956315		5.07917	0.60726		6.64545	0.737492
249	2.79091	0.44272		1.67917	0.309823		1.91818	0.358026
250	4.94545	0.934394		5.82083	0.965963		3.53636	0.65691
251	10.6182	1.29756		11.6375	1.6928		8.11818	1.20313
252	21.5545	2.50984		15.475	2.0025		12.3636	1.66381
253	31.0182	3.3682		20.1917	2.47899		15.3	2.07629
254	31.9818	3.57846		23.7458	2.57264		19.2182	2.23601
255	33.1	3.63408		29.9625	3.14945		26.9727	3.02182
256	37.0182	4.25198		25.4708	2.89454		25.8909	2.81382
257	32.7364	3.5392		27.4958	3.02392		31.1727	3.69006
258	34.7636	3.78653		29.1125	3.16717		26.3455	3.13882
259	35.3455	4.01303		27.9458	3.35791		20.6091	2.57696
260	31.3455	3.50483		26.95	3.11292		27.9818	3.45964
261	30.3273	3.45878		26.3833	2.86067		20.4364	2.90852
262	31.3091	3.88808		27.725	2.99968		22.9727	3.12144
263	27.6909	3.54757		25.425	2.83935		27.9182	3.89537
264	32.2364	3.80381		22.8083	2.84348		19.4364	2.57963
265	35.8909	3.8519		26.8708	3.17597		19.3636	2.54774
266	33.7273	3.80822		29.0042	3.37182		20.6909	2.50295
267	30.9273	3.50046		26.4542	3.02761		23.3364	2.88037
268	32.7455	3.92296		25.1708	2.95319		20.9545	2.6874
269	34.4182	3.6209		27.0417	3.07676		13.8636	1.62755
270	33.7364	3.59126		30.8292	3.15297		35.5818	3.826
271	48.8818	5.16948		35.75	4.11036		31.0091	4.24751
272	49.2273	5.31149		50.1542	4.97573		28.9727	3.40957
273	37.2818	4.14441		44.9708	4.66618		29.5182	3.65724
274	34.3818	3.75574		32.65	3.96008		24.8182	3.08763
275	40.1636	4.67808		27.825	3.36565		22.0545	2.60891
276	43.2636	4.82464		29.3542	3.52965		19.3091	2.62053
277	32.7091	4.01482		34.5333	4.1651		24.2545	2.939
278	29.5818	3.44025		34.225	3.81854		24.7182	3.11048
279	31.4727	3.69076		33.9833	3.57331		24.8182	2.92419
280	30.5273	3.449		30.7292	3.71827		23.7364	3.13139
281	23.5	2.68791		26.6125	3.22363		18.8545	2.66996
282	27.8727	3.69736		27.45	3.08243		13.3818	1.91262
283	40.9273	4.88281		26.1333	3.07903		16.6727	2.13583
284	28.6273	3.47647		28.4667	3.2065		15.6273	2.05633
285	31.4273	3.67033		29.0708	3.4429		17.4818	2.28533
286	29.9364	3.33563		25.4208	2.8672		21.2182	2.31028
287	34.8364	4.04825		25.7167	3.17024		18.8091	2.15968
288	30.4909	3.73312		26.6333	3.03115		18.0818	2.135
289	26.9	3.50957		29.1292	3.36991		16.7727	1.997
290	23.4636	2.92945		21.4708	2.36463		12.4	1.6361
291	31.9818	3.66156		20.8792	2.66323		15.4182	2.04022
292	30.9636	3.72232		18.2083	2.29299		19.2455	2.38268
293	30.3182	3.54101		22.8208	2.77509		17.7364	2.11212
294	24.8909	3.11883		26.4292	3.12776		13.3455	1.59153
295	26.3273	3.20191		26.4417	3.03235		13.0545	1.57686
296	25.9909	3.06984		28.2958	3.32448		20.1182	2.45098
297	31.2636	3.76747		26.5667	3.23143		16.3545	1.84918
298	37.1	4.19771		26.0375	2.92798		17.6455	2.22231
299	31.9273	3.66861		22.5875	2.73071		16.3545	2.14798
300	28.6455	3.17403		21.3167	2.5439		16.7727	2.18352
301	30.5182	3.51535		22.8792	2.83904		19.0545	2.16729
302	29.6727	3.5721		22.2875	2.6356		13.2909	1.52454
303	33.7545	4.08597		21.3542	2.4953		9.25455	1.21646
304	25.8273	3.22484		22.8917	2.81224		8.2	1.0253
305	21.7364	2.50091		19.6417	2.43892		8.8	1.1558
306	19.6455	2.21087		15.2	1.91475		16.8455	1.95843
307	23.9182	2.95523		18.675	2.30628		14.6909	1.73752
308	23.7545	2.97995		17.3083	2.03392		15.8364	1.8725
309	21.6273	2.76858		19.5458	2.35502		9.86364	1.18944
310	19.1909	2.12372		13.4708	1.44838		5.25455	0.714045
311	15.7091	1.95226		13.5958	1.47591		6.64545	1.01902
312	12.6091	1.75226		11.1792	1.64244		10.5909	1.49127
313	12.6818	1.56584		11.9583	1.55352		9.15455	1.01139
314	13.5091	1.80801		13.7333	1.81361		7.71818	1.00621
315	11.9273	1.54018		10.0458	1.60016		4.83636	0.578415
316	11.6091	1.53465		8.65	1.03661		5	0.824472
317	13.4545	1.5769		9.09167	1.23449		4.68182	0.580663
318	13.9	1.66101		8.82083	1.29409		8.56364	1.25975
319	9.17273	1.20494		10.0458	1.40675		10.7636	1.37336
320	11.6455	1.53788		7.325	0.978378		6.2	0.758198
321	13.2727	1.65503		10.0292	1.44989		4.12727	0.642469
322	9.57273	1.19582		9.53333	1.24617		3.9	0.509447
323	8.21818	1.14414		7.425	1.00328		4.58182	0.709772
324	7.95455	1.02073		5.32917	0.829711		4.49091	0.665062
325	8.70909	1.2347		7.9375	1.12907		3.14545	0.441045
326	7.92727	1.07279		5.39583	0.787592		4.17273	0.701669
327	6.14545	0.805802		6.05	0.83804		5.28182	0.766685
328	10.6545	1.37253		6.38333	0.887688		3.1	0.458447
329	7.65455	1.0234		6.00833	0.726505		1.72727	0.263601
330	7.75455	1.05527		6.22083	0.764984		1.87273	0.393359
331	5.9	0.778392		6.53333	0.849118		3.95455	0.638365
332	30.1364	3.16319		31.4292	3.02165		36.6	3.84989
333	14.8545	1.74237		15.3667	1.56194		18.5	2.51063
334	4.65455	0.636428		6.69583	0.785483		3.79091	0.515273
335	3.45455	0.483908		4.26667	0.572216		3.28182	0.472173
336	4.6	0.596706		3.91667	0.482958		7.08182	1.13586
337	7.73636	0.956567		6.2	0.68619		7.79091	1.01957
338	5.49091	0.679111		4.2875	0.754976		7.36364	0.913868
339	1.65455	0.220974		2.97917	0.635691		3.20909	0.510424
340	2.17273	0.332656		2.4125	0.364116		4.55455	0.682692
341	1.34545	0.272259		2.0875	0.296245		4.29091	0.671625
342	1.59091	0.301879		2.24167	0.279018		2.32727	0.423688
343	1.32727	0.196561		2.01667	0.31799		2.04545	0.28143
344	1.77273	0.246067		2.67083	0.401316		2.11818	0.299845
345	2.05455	0.319502		2.02917	0.290439		3.31818	0.509421
346	1.52727	0.189067		1.92083	0.275217		1.92727	0.298993
347	1.70909	0.281564		2.30417	0.280735		2.29091	0.368146
348	3.09091	0.460917		2.1375	0.262783		3.54545	0.485114
349	1.59091	0.266069		2.36667	0.307659		2.11818	0.329086
350	0.854545	0.137957		2.25417	0.295085		2.41818	0.370404
351	0.918182	0.162491		1.50833	0.205257		2.1	0.375624
352	1.59091	0.228354		2.0125	0.338563		2.83636	0.481983
353	1.72727	0.235377		2.23333	0.291698		2.90909	0.451149
354	1.9	0.273435		2.3875	0.312398		2.32727	0.331793
355	1.17273	0.168369		1.94583	0.310051		1.92727	0.275151
356	2.13636	0.307108		1.34167	0.201574		2.12727	0.381245
357	2.17273	0.293237		2.24167	0.313774		1.98182	0.320689
358	1.22727	0.165513		1.81667	0.264181		4.38182	1.04346
359	1.31818	0.299318		1.82917	0.277674		2.83636	0.380093
360	2.00909	0.372943		1.6	0.257871		1.52727	0.254022
361	1.39091	0.333473		1.97917	0.253574		1.9	0.302387
362	1.46364	0.266784		1.92917	0.229404		3.22727	0.401264
363	1.70909	0.366137		2.05417	0.291977		1.44545	0.18182
364	1.37273	0.207036		1.69583	0.247875		2.64545	0.385157
365	1.93636	0.316721		1.60417	0.286879		2.15455	0.33756
366	1.01818	0.192013		2.27917	0.2989		3.10909	0.511343
367	1.07273	0.176648		2.01667	0.247148		3.53636	0.455403
368	1.84545	0.293217		2.01667	0.266047		1.32727	0.187258
369	1.15455	0.176638		1.69583	0.250508		1.08182	0.199845
370	0.927273	0.142479		1.25833	0.17976		1.74545	0.2806
371	1.21818	0.151022		1.98333	0.271365		1.56364	0.257628
372	1.74545	0.282511		1.65	0.252077		2.53636	0.328615
373	1.92727	0.337623		1.84167	0.305734		1.32727	0.195663
374	1.37273	0.195697		1.70417	0.23291		1.6	0.281064
375	1.36364	0.237752		1.59167	0.246895		1.99091	0.357923
376	1.94545	0.279981		1.64167	0.274927		2.10909	0.38054
377	1.31818	0.25657		1.24167	0.195961		1.81818	0.252996
378	1.01818	0.211753		1.67083	0.214443		1.30909	0.180107
379	0.845455	0.125484		2.2375	0.32876		1.42727	0.244627
380	1.93636	0.282535		1.82083	0.305366		1.42727	0.222574
381	1.61818	0.25297		1.97083	0.263719		2.29091	0.360749
382	1.45455	0.208431		1.95	0.260561		1.89091	0.312444
383	1.22727	0.217897		1.94167	0.267625		3	0.699025
384	2.26364	0.514241		1.95	0.312381		2.58182	0.414162
385	1.48182	0.241332		2.23333	0.368843		1.20909	0.213837
386	1.73636	0.316055		1.91667	0.240701		2.51818	0.44182
387	1.6	0.246625		1.89583	0.241796		3.12727	0.42354
388	0.745455	0.118781		2.1375	0.266917		2.09091	0.332604
389	2.1	0.312185		1.4875	0.208883		2.15455	0.30142
390	1.37273	0.173355		1.725	0.215139		3.22727	0.408976
391	0.881818	0.144558		1.75	0.206962		1.84545	0.231724
392	8.68182	0.919129		7.73333	0.776602		8.52727	0.978546
393	6.09091	0.786596		3.24167	0.494771		4.15455	0.567656
394	11	1.37913		7.93333	1.09742		10.0545	1.20827
395	27.4909	3.03307		20.6417	2.25852		13.7727	1.648
396	33.6091	3.60962		23.775	2.50143		24.5091	2.7918
397	33.3636	3.68135		26.0417	2.63302		25.5636	2.81109
398	34.2545	3.79964		26.7083	2.68883		24.7545	2.88426
399	35.0818	3.88351		24.8875	2.51382		28.7	3.35892
400	30.1273	3.43622		24.7875	2.62688		27.5	3.23604
401	33.3182	3.61026		25.1333	2.60438		30.3273	3.49058
402	33.7909	3.78603		23.825	2.54461		22.9727	2.72479
403	33.7636	3.68852		24.4417	2.60709		24.1091	2.65092
404	32.6909	3.59326		24.225	2.60313		21.7273	2.53257
405	32.9818	3.78992		25.7833	2.64746		26.5727	2.86544
406	33.1545	3.728		23.2	2.44916		21.0182	2.43752
407	30.3545	3.40273		21.8	2.33011		25.8455	2.85066
408	34.5909	3.72553		21.85	2.42608		20.8091	2.47625
409	32.9	3.62108		24.0833	2.95902		20.7818	2.36882
410	32.1091	3.60445		22.0917	2.36382		20.1	2.32443
411	24.8636	3.19247		22.9542	2.44739		19.4636	2.26389
412	30.1273	3.41		23.8458	2.71633		17.8091	2.12918
413	33.3	3.68816		21.2583	2.44056		20.6364	2.49446
414	36.8727	3.89418		34.4917	3.49412		28.4636	3.02814
415	43.5818	4.85467		42.6458	4.27651		33.2091	3.80751
416	41.9727	4.42854		37.0917	3.82624		32.0364	3.47037
417	37.4091	4.37058		29.9625	3.19371		28.7455	3.16334
418	31.6818	3.81945		27.7625	2.94724		24.7727	2.89657
419	36.0182	4.03831		26.6625	2.96473		21.3636	2.36191
420	29.4455	3.42873		26.5667	2.84975		21.6091	2.40346
421	26.5273	3.14037		25.2583	2.7703		19.2818	2.27504
422	34.4273	3.97701		25.7875	2.78615		23.2364	2.4744
423	35.6455	3.98179		25.9708	2.99266		21.1182	2.44702
424	27.6909	3.38643		25.9542	3.10225		26.6182	3.03779
425	32.4727	3.71083		24.9375	2.66737		21.0455	2.33809
426	28.2909	3.39973		25.6833	2.90163		18.0273	2.06743
427	25.6273	3.04405		26.9042	3.00824		21.3727	2.33817
428	27.9	3.07177		22.0333	2.55457		18.9455	2.13468
429	30.2	3.37739		23.1833	2.81228		24.5273	2.70664
430	27.6364	3.2503		21.875	2.68723		20.7727	2.4915
431	27.5	3.61245		23.6375	2.7775		22.4545	2.56617

## Sheet: Fig4g
pu.1											Distance (cm/10 min)				Activity (#/10 min)				Speed (cm/s)
	sem_wt_lardist			sem_het_lardist			sem_mut_lardist				WT(27)	Het(60)	Mut(29)		WT(27)	Het(60)	Mut(29)		WT(27)	Het(60)	Mut(29)
1	5.05	1.70798		6.2275	1.55139		4.72083	1.03062			21.1809	6.94444	7.02963		196.296	69.9321	62.9259		0.907609	0.934967	1.13494
2	5.91875	2.19501		11.1575	2.70912		12.5042	2.4956			7.18889	7.20556	12.6549		74.7037	79.1173	94.5556		0.885974	0.934121	0.984706
3	6.63125	2.12158		10.885	2.27819		11.4458	2.72543			4.65802	3.3463	3.80494		42.4938	26.679	31.5679		1.02098	0.986674	1.08242
4	9.7875	2.50141		14.2375	3.13897		9.18333	2.26576			3.68827	10.0123	5.45494		30.1728	85.5	54.1173		1.13222	1.11821	0.984264
5	8.6875	1.67129		10.325	2.20675		10.7125	2.38748			10.1506	7.74691	6.49198		106.037	70.3457	64.0617		0.937786	0.987185	1.01647
6	5.625	1.37247		10.95	2.23276		10.475	2.68151			7.44815	7.33765	8.82531		52.3457	67.5494	69.6975		1.01747	0.966486	1.01714
7	4.39375	1.00819		9.9275	2.44757		12.1292	2.51331			3.86481	5.22284	4.77099		37.3642	48.1605	37.1914		1.05508	1.02525	0.997447
8	2.30625	0.544281		11.225	2.37342		7.4625	1.57904			10.5253	8.26111	10.8796		83.2531	83.7284	93.5679		0.944162	1.06845	0.960981
9	6.6	1.74344		8.26	2.18105		9.40833	1.95678			8.48889	8.97654	7.75926		53.4012	79.2407	66.963		0.99042	1.06701	0.977762
10	6.28125	1.65324		6.89	1.72218		6.67083	1.58701			14.2975	9.04321	5.31481		118.809	81.0679	49.1852		0.948754	1.24389	1.08988
11	9	1.95097		6.895	1.56424		6.23333	1.68355			7.70988	5.66975	6.51296		71.1975	50.3333	57.0494		0.997318	0.959773	0.974289
12	11.8688	2.49923		7.89	1.67448		2.725	0.458222			6.14321	6.89815	9.99136		48.4444	54.0432	77.0309		1.25778	1.02042	1.04225
13	6.8375	2.25612		7.6875	1.41512		6.00417	1.17691			8.09198	5.50123	5.6963		66.7346	40.6481	47.0062		1.08608	0.987556	1.05443
14	7.525	2.36667		7.9525	1.61311		10.5125	2.25587			10.8617	16.6654	7.99691		106.728	117.377	70.8765		0.96393	1.00493	0.968915
15	10.0437	2.63938		10.53	2.04464		10.6583	2.32791			9.12716	15.3327	7.08642		87.9321	130.747	61.7531		0.902766	0.971871	1.00431
16	18.4	4.19522		9.2175	1.77718		7.17083	1.72496			7.2321	6.51667	5.80864		58.037	53.7037	56.2284		0.954452	1.22519	0.898673
17	8.7625	2.0152		8.1375	1.45435		6.88333	1.25421			9.83395	9.43765	9.30309		76.5062	94.6975	100.111		1.08684	0.915598	1.03561
18	5.36875	1.27979		6.785	1.3181		7.55833	1.64987			8.85062	9.15494	3.7963		70.2099	79.821	36.3148		1.1304	1.0756	1.12939
19	6.425	1.41928		4.9725	1.08072		8.44583	1.72193			11.4889	4.65802	9.83395		90.8086	44.1914	88.0556		1.791	0.969242	1.05839
20	3.70625	0.84341		6.1075	1.19078		7.89167	1.82133			14.7451	6.62963	11.2975		120.914	49.8086	97.7346		1.1707	0.986775	0.976793
21	4.88125	1.21798		2.585	0.486289		12.425	2.46036			11.742	10.2944	6.13827		91.6111	70.9074	58.9568		1.06566	0.980335	0.913495
22	8.275	1.71487		3.125	0.59935		12.925	2.77562			8.2963	4.2963	16.658		78.179	34.7346	139.284		1.13756	0.976255	0.994568
23	5.25	1.40623		7.7	1.42464		7.93333	2.00933			8.04815	8.38395	7.47469		72.2963	69.5617	63.7716		1.14757	0.906876	1.05534
24	7.5875	1.42489		6.3	1.31693		10.6583	2.26805			13.3302	12.6883	6.8321		120.019	121.599	59.5432		0.91641	0.951679	0.951055
25	9.525	2.0909		4.63	1.0023		10.4958	2.44746			10.6716	5.04877	9.86728		93.9753	51.9691	84.3333		1.09449	1.09617	1.11545
26	8.7	2.01682		5.8525	1.3589		7.07083	1.58141			7.25185	8.60062	5.82346		69.4568	76.2407	53.6173		1.11591	1.03942	1.31823
27	6.175	1.3707		4.4875	0.820803		3.62917	0.775506			4.97778	5.88827	7.79074		41.3704	54.8395	64.4691		1.13421	0.955408	1.36843
28	3.21875	0.591699		3.3575	0.762883		4.19583	1.06802				14.1802	6.35679			134.66	60.6173			0.955753	1.1441
29	1.74375	0.347459		3.76	0.73784		4.84167	1.13602				8.90741	7.2			89.2222	61.9691			0.876191	0.983037
30	2.75625	0.580089		4.655	0.804276		5.0375	1.6436				8.6				71.142				0.991419
31	1.39375	0.242961		4.8675	1.02725		6.09583	1.78091				13.3593				119.951				0.900778
32	3.275	0.743058		3.9875	0.810025		5.67083	1.41064				12.1889				104.216				0.975231
33	4.74375	1.66751		2.6275	0.492606		4.65417	1.21116				9.81235				77.8889				0.945019
34	9.68125	1.83893		7.3525	0.778344		11.1167	1.38069				5.88951				49.1049				0.968257
35	15.3562	1.68935		15.8225	1.72281		22.1792	2.60529				5.39012				41.1173				1.12174
36	2.30625	0.377418		3.035	0.614086		2.91667	0.40525				5.77407				57.1605				0.98365
37	1.03125	0.1823		1.1175	0.261684		1.28333	0.253197				8.35494				84.4938				0.877208
38	1.46875	0.328748		1.3825	0.25852		1.25833	0.257842				11.8302				110.395				0.856476
39	2.175	0.599843		1.4725	0.325254		1.94583	0.295247				10.1043				76.5802				1.02404
40	1.06875	0.140622		0.81	0.179936		2.53333	0.44362				5.7716				52.9383				0.953833
41	1.09375	0.193121		0.8475	0.183346		1.66667	0.238145				7.19568				55.7716				1.49249
42	1.1875	0.245284		0.405	0.0804117		1.15417	0.217304				7.04568				58.0432				1.16737
43	0.4125	0.0900751		0.435	0.10003		0.45	0.0839196				10.4815				96.2222				1.01
44	0.575	0.0954752		0.73	0.173007		0.6	0.114437				15.5216				157.519				1.14557
45	1.64375	0.409291		0.7325	0.142455		0.783333	0.158765				5.45617				48.3025				1.24176
46	0.49375	0.100276		1.25	0.46186		1.08333	0.181522				14.5914				72.358				1.59419
47	0.41875	0.0784989		0.59	0.0964626		1.21667	0.417261				4.18642				35.963				1.30415
48	0.84375	0.186557		1.2425	0.289638		1.02083	0.171488				13.0944				94.9506				1.38405
49	0.76875	0.148832		0.8675	0.159964		1.42083	0.381329				10.8216				87.4012				1.23923
50	0.83125	0.126475		0.7325	0.116446		0.991667	0.15291				12.4093				88.4568				1.15429
51	1.325	0.213548		0.95	0.175595		0.804167	0.132318				13.1617				125.321				1.19851
52	1.21875	0.234245		1.3925	0.500524		0.695833	0.123083				15.6364				138.994				1.12333
53	0.85	0.181214		0.6825	0.108315		0.691667	0.12202				25.1012				184.21				1.01864
54	1.00625	0.158438		1.66	0.326401		1.67083	0.278077				2.72654				22.2222				1.1828
55	1.9375	0.372776		0.7875	0.122672		0.754167	0.144491				12.4272				119.691				1.12822
56	1.4875	0.222257		1.795	0.304899		0.933333	0.173095				7.76975				65.2099				1.12498
57	2.08125	0.352734		1.695	0.309863		1.30417	0.170389				8.82593				73.7469				1.13111
58	2.1125	0.367509		1.4325	0.24006		1.9	0.273821				11.084				94.7469				1.13042
59	1.14375	0.212214		1.2525	0.264459		1.15	0.18365				9.43457				79.179				1.41356
60	2.99375	0.343693		3.2325	0.332957		3.28333	0.35172				12.0438				92.2778				1.10621
61	6.525	0.81461		6.3075	0.730881		7.74583	1.02714
62	0.75	0.147982		0.92	0.163681		2.5875	0.662001
63	0.1625	0.0409103		0.595	0.135893		1.475	0.352719
64	0.49375	0.0950095		0.995	0.199717		1.19167	0.277221
65	0.65	0.116543		0.615	0.106937		1.85833	0.398019
66	1.375	0.353296		0.555	0.103606		0.629167	0.124601
67	1.55625	0.345518		0.44	0.106125		1.57083	0.308964
68	0.74375	0.11726		0.265	0.0448645		1.5875	0.60866
69	0.39375	0.103476		0.55	0.108524		0.5125	0.113499
70	0.86875	0.177747		0.93	0.200323		0.95	0.174587
71	0.8875	0.196044		0.6775	0.116489		1.57083	0.273587
72	1.025	0.146742		1.035	0.182164		1.4125	0.415847
73	0.55625	0.114529		0.6575	0.126417		0.6875	0.120105
74	0.4875	0.0828655		1.5425	0.402913		0.791667	0.216901
75	0.28125	0.0712506		0.6375	0.123495		0.575	0.132226
76	0.29375	0.05869		0.55	0.0962864		0.445833	0.0680182
77	0.56875	0.0930108		0.665	0.133714		1.16667	0.375488
78	0.75625	0.120652		0.8875	0.147878		1.33333	0.260442
79	0.36875	0.0726688		0.395	0.0788297		0.920833	0.196371
80	1.64375	0.427241		1.4375	0.455872		0.295833	0.0655837
81	0.4125	0.0784315		0.8825	0.179605		1.1	0.244116
82	0.60625	0.13346		0.6725	0.127835		0.508333	0.0867749
83	0.43125	0.090423		2.335	1.2245		0.65	0.107764
84	0.375	0.0775923		0.625	0.191328		0.666667	0.216666
85	0.59375	0.106148		0.495	0.106561		0.916667	0.140879
86	0.88125	0.247143		0.4475	0.0843273		0.633333	0.17458
87	0.6125	0.0900927		0.705	0.12934		0.645833	0.194102
88	0.4375	0.0992356		0.795	0.183203		0.891667	0.256791
89	1	0.312377		0.8775	0.241972		0.529167	0.0999689
90	0.50625	0.116753		0.65	0.119106		0.470833	0.0830562
91	1.15625	0.204367		0.7825	0.140765		0.679167	0.159672
92	0.775	0.153694		0.74	0.162596		0.345833	0.0646241
93	0.4	0.068367		0.8075	0.143013		0.429167	0.0829062
94	2.1	0.271727		2.8825	0.351875		2.41667	0.307334
95	3.25625	0.476422		3.1125	0.424443		2.54583	0.456303
96	6.79375	1.05748		6.3175	0.935492		5.42083	0.721812
97	6.8625	1.09492		7.3475	1.04419		8.72917	1.22004
98	10.925	1.5482		10.2375	1.26302		11.8792	1.68877
99	12.5813	1.95277		10.25	1.51027		11.0292	1.59365
100	12.5125	2.06974		11.73	1.50038		13.1625	2.3825
101	16.2125	2.3343		11.42	1.77956		14.6708	2.56823
102	10.125	1.59399		10.59	1.6302		19.5375	2.77793
103	12.5375	2.26214		11.76	1.73179		16.1583	2.70075
104	12.8938	1.89784		8.805	1.39907		9.75417	1.87563
105	5.70625	0.954898		11.485	1.6427		5.60417	1.17568
106	6.49375	1.02232		9.1875	1.29968		6.95833	1.1641
107	12.5687	2.28814		7.4075	1.24726		9.19583	1.69025
108	8.3	1.31812		7.82	1.26148		7.83333	1.72922
109	7.23125	1.55235		8.535	1.60232		8.26667	1.47057
110	9.525	1.84444		8.815	1.70681		9.23333	1.89767
111	17.5938	2.16781		15.655	1.63023		16.2792	2.01525
112	21.6062	2.90334		21.9	3.08289		22.2667	3.52977
113	15.9625	2.29927		18.4525	2.70564		16.0375	3.18854
114	13.8375	2.96185		13.2325	2.28383		15.3458	2.81737
115	12.7625	2.50788		11.46	1.89285		15.4542	2.95593
116	16.6625	3.07672		10.775	2.2444		9.79167	2.07503
117	10.1562	1.93582		12.9525	2.40891		6.54583	1.4303
118	13.0813	2.29859		12.775	2.47249		9.54167	1.60392
119	9.8	1.79467		11.38	1.92977		6.28333	1.63866
120	13.9187	2.61223		11.8925	1.92852		5.12083	1.23364
121	17.575	2.81369		8.49	1.43971		6.20833	1.19028
122	15.8187	3.46982		7.4875	1.247		10.1125	1.88513
123	18.0875	2.63447		8.68	1.44887		15.6333	2.87528
124	11.5938	1.8359		9.04	1.76076		16.7667	2.98143
125	9.29375	1.94763		9.505	1.54992		15.7625	2.90725
126	6.66875	1.16833		7.065	1.28978		20.025	3.41334
127	6.48125	1.16972		8.8025	1.62298		19.3083	3.80142
128	6.625	1.01375		9.6825	1.69508		19.5667	3.34192
129	8.91875	1.41398		9.2575	1.60104		14.6125	2.71388
130	8.7125	1.30668		10.4275	1.74663		9.19583	1.6515
131	5.25625	0.899446		10.3775	1.8426		9.9	2.06109
132	4.81875	0.806934		12.7225	2.21238		8.425	1.74091
133	5.925	0.968467		10.6225	2.00311		7.25833	1.38283
134	8.75625	1.5043		7.875	1.44561		9.77917	1.69855
135	10.4625	1.50679		7.5775	1.68302		6.01667	1.21277
136	10.2375	1.4576		5.88	1.1938		4.57917	0.747183
137	4.49375	0.843108		6.755	1.19323		9.225	1.71111
138	6.425	1.077		6.7525	1.27821		4.60833	0.747974
139	8.8625	1.50796		3.6675	0.569866		5.49167	1.17603
140	6.64375	1.13699		4.93	0.953421		3.80833	0.69382
141	8.2375	1.3861		4.365	0.925439		5.175	1.08834
142	10.9062	2.11935		5.3675	0.893605		6.56667	1.69329
143	10.9938	2.17941		5.5475	0.823386		4.95	0.921731
144	6.5125	1.26217		6.9	1.13116		8.775	1.60231
145	6.84375	1.50851		7.73	1.42508		7.32083	1.75547
146	8.91875	1.51145		6.3025	1.06243		6.70417	1.21058
147	4.85625	0.793568		5.1725	0.875933		6.77917	1.17622
148	4.46875	0.699733		6.4475	1.1571		7.1875	2.0063
149	8.2	1.37446		5.8125	0.912176		8.02083	2.15226
150	5.90625	0.982168		4.7625	0.763895		5.03333	0.802548
151	4.875	0.758366		5.465	1.01565		3.5625	0.726937
152	2.83125	0.51498		5.9825	1.15651		4.6375	0.789908
153	5.20625	0.933566		5.245	0.937853		5.85	1.25069
154	5.6125	1.19671		4.8025	0.840235		1.80833	0.332882
155	1.9	0.29434		5.875	1.20312		3.95833	0.71823
156	6.18125	1.01066		4.5775	1.09332		2.35833	0.346448
157	3.325	0.517756		4.295	0.925596		4.83333	0.866504
158	1.30625	0.288341		4.0425	1.17254		4.37917	0.86575
159	3.05625	0.654862		3.3025	0.671509		4.125	0.709843
160	2.66875	0.450438		3.3025	0.637122		2.52917	0.409718
161	4.0625	0.625365		3.7825	0.798572		2.65	0.659715
162	4.725	0.897728		3.7175	0.713212		2.90417	0.53553
163	2.725	0.415501		2.035	0.402682		3.16667	0.596726
164	3.375	0.51251		2.12	0.515993		1.9	0.336459
165	2.5875	0.50602		2.405	0.446681		3.03333	0.65844
166	2.425	0.498195		2.3075	0.432903		2.40417	0.526066
167	2.725	0.557187		2.7375	0.417906		1.61667	0.32371
168	1.7625	0.372788		2.56	0.436964		1.42917	0.308132
169	1.31875	0.270145		2.765	0.4989		2.46667	0.419209
170	2.3	0.494072		1.815	0.312326		2.72917	0.634338
171	2.4375	0.46244		3.005	0.739614		3.17917	0.54303
172	1.83125	0.419406		2.265	0.356035		1.9375	0.35755
173	2.28125	0.354019		2.565	0.477589		1.04583	0.180567
174	2.6875	0.526157		2.15	0.470224		3.55417	1.2881
175	1.76875	0.549481		2.485	0.429614		1.4875	0.356006
176	2.3125	0.405468		1.6625	0.29978		1.94583	0.387411
177	0.775	0.205421		1.935	0.338232		1.75833	0.353673
178	7.1875	0.832236		8.0825	0.758577		7.30833	0.789788
179	15.45	1.95292		15.195	1.50327		14.9625	1.89404
180	5.1875	0.792053		3.375	0.498858		4.77917	0.837234
181	6.1875	1.17201		2.365	0.30049		6.92917	2.21381
182	5.55	0.993735		2.6825	0.400804		3.32083	0.600829
183	2.55625	0.480588		1.995	0.309838		3.40833	0.452073
184	3.06875	0.716021		2.0225	0.307642		1.875	0.286042
185	2.8125	0.703589		1.3025	0.229235		1.42917	0.222814
186	2.53125	0.647089		1.0825	0.234599		1.42917	0.339571
187	2.40625	0.452439		1.1675	0.230548		1.19167	0.228084
188	1.6375	0.477467		1.0625	0.208265		0.6625	0.101511
189	1.225	0.284124		0.7975	0.173658		0.725	0.132787
190	1.20625	0.219489		1.625	0.469295		0.891667	0.205978
191	1.10625	0.204332		0.535	0.13109		0.345833	0.0680858
192	0.975	0.166255		0.91	0.249593		1.50833	0.34642
193	0.6	0.123785		0.585	0.11316		0.725	0.130145
194	0.79375	0.136566		1.5925	0.741954		0.429167	0.107832
195	0.8375	0.167718		0.7375	0.163359		0.608333	0.162942
196	0.73125	0.120911		0.6625	0.127165		0.3875	0.0845273
197	0.8875	0.181152		0.715	0.127072		0.420833	0.0970691
198	0.59375	0.111668		0.88	0.145957		0.283333	0.0580795
199	0.64375	0.14535		1.08	0.183786		0.7375	0.175783
200	0.65625	0.110922		0.81	0.13373		0.241667	0.0704616
201	0.58125	0.0896057		0.68	0.120759		0.175	0.0389273
202	0.1625	0.0334643		0.7725	0.210232		0.479167	0.122988
203	0.6375	0.128463		0.845	0.137974		0.4875	0.139054
204	0.8875	0.217217		0.7825	0.187974		0.425	0.102644
205	2.00625	0.56883		0.5625	0.11356		0.333333	0.0757085
206	0.8625	0.138423		0.585	0.118678		0.741667	0.148045
207	0.98125	0.193013		0.375	0.074632		0.55	0.164431
208	1.45625	0.322132		0.675	0.144166		0.666667	0.137164
209	1.0125	0.177089		0.9775	0.217669		0.229167	0.043652
210	0.61875	0.146545		0.7	0.132959		2.66667	1.01463
211	0.56875	0.111289		0.4575	0.0754995		0.7875	0.13355
212	0.86875	0.146085		0.54	0.108978		0.679167	0.133627
213	1.6875	0.544105		0.6	0.124153		0.641667	0.127304
214	0.85625	0.239534		0.3525	0.0641152		0.475	0.0936982
215	0.45	0.0736267		0.46	0.0971		0.4875	0.102785
216	0.4125	0.099108		0.3525	0.0690406		0.429167	0.0694418
217	0.49375	0.10692		0.385	0.0694119		0.35	0.0706609
218	0.2625	0.057914		0.68	0.124336		0.291667	0.059015
219	0.5375	0.106124		0.31	0.065685		0.675	0.156207
220	0.6875	0.17157		1.2825	0.431755		0.3625	0.0868855
221	2.375	0.588544		0.395	0.0805006		0.304167	0.0661658
222	0.61875	0.144807		0.64	0.14625		0.545833	0.0868419
223	1.2875	0.241919		0.2525	0.0524781		0.4625	0.0826587
224	1	0.230814		0.6725	0.245633		0.270833	0.0610415
225	0.68125	0.120208		0.275	0.065685		3.625	1.40661
226	0.44375	0.0987256		0.6075	0.15		0.55	0.119101
227	0.34375	0.0981308		0.475	0.113664		0.695833	0.118664
228	0.59375	0.116386		2.4725	1.32225		0.695833	0.166986
229	0.7125	0.1688		0.5025	0.146552		0.616667	0.123706
230	0.76875	0.264095		0.7825	0.242545		4.1375	1.50189
231	0.5	0.118134		0.695	0.2282		0.445833	0.0887976
232	0.25625	0.0409526		1.5175	0.580274		0.883333	0.252309
233	1.2375	0.334867		2.5375	1.58738		0.470833	0.108342
234	0.55	0.0780093		1.635	0.790624		3.3625	1.25847
235	0.5875	0.110004		0.45	0.0973782		1.14167	0.392638
236	1.16875	0.259196		0.645	0.249406		0.55	0.195972
237	0.475	0.101718		0.6675	0.117399		0.633333	0.143438
238	1.81875	0.266489		2.5625	0.343792		1.88333	0.289616
239	7.16875	2.65786		2.9825	0.484641		1.7	0.288868
240	8.1625	1.3567		8.3325	1.242		9.84167	1.40218
241	18.6812	2.62972		14.915	1.68453		12.6708	1.66894
242	21.3062	2.65155		14.575	1.51311		13.3042	1.69033
243	17.8125	2.40221		14.94	1.64182		16.275	2.05819
244	16.1625	2.45735		14.9475	1.89056		14.3333	2.08524
245	18.3375	2.5409		15.6675	1.67873		14.7583	2.15023
246	12.6813	1.8344		16.955	1.91949		13.2708	1.83096
247	16.4187	2.01737		14.6225	1.75501		12.4208	2.05302
248	12.0125	1.64993		13.3425	1.52483		9.50417	1.62141
249	11.0437	1.54153		13.2425	1.58338		9.475	1.27884
250	11.1562	1.63421		12.155	1.41609		9.40833	1.23583
251	11.9938	1.50094		14.885	1.96999		9.4375	1.31562
252	11.975	1.49728		16.6775	1.99884		11.95	1.84228
253	12.7688	1.67069		15.75	1.9236		5.9625	0.907995
254	14.4938	1.83419		10.225	1.28789		11.0583	1.44827
255	14.325	1.89356		9.8125	1.42626		10.7	1.34118
256	15.9313	1.92929		10.3975	1.53068		8.15	1.07001
257	13.4437	1.91103		13.735	1.90056		8.1375	1.24191
258	10.0875	1.3881		14.52	1.94567		9.88333	1.51017
259	11.6125	1.87832		14.705	2.05809		10.4875	1.60907
260	11.15	1.78102		12.715	1.71278		11.325	1.68912
261	16.7875	2.47722		10.1475	1.37869		10.6125	1.58722
262	15.9563	2.23062		13.3425	1.74704		8.38333	1.3538
263	10.5563	1.5529		11.7575	1.59535		8.30417	1.35257
264	10.9812	1.51084		7.24	1.00661		8.93333	1.16835
265	11.4437	2.04992		7.88	1.10453		11.0167	1.54188
266	7.225	1.0758		7.7875	1.02636		12.8333	2.16162
267	7.825	1.52556		11.08	1.48204		8.84167	1.28882
268	9.2875	1.29144		9.3125	1.29276		10.1833	1.42963
269	8.78125	1.28505		9.8975	1.51066		9.9125	1.65826
270	11.3375	1.58757		9.93	1.39697		8.88333	1.28679
271	9.8625	1.56419		10.12	1.44398		11.6667	1.80947
272	12.5875	1.87941		9.48	1.41009		12.4708	1.61301
273	9.9875	1.51559		8.2475	1.13316		5.54167	0.767596
274	8.4625	1.16811		7.99	1.20886		7.20833	1.06572
275	9.63125	1.26829		8.2475	1.20504		6.4125	0.871411
276	10.1875	1.32777		8.6775	1.32547		7.21667	0.96911
277	8.66875	1.24456		7.29	1.03171		7.33333	0.853111
278	6.7375	0.94098		6.285	0.819768		6.71667	0.845883
279	9.075	1.13062		8.565	1.1429		6.05833	0.757981
280	9.65625	1.44441		8.49	1.22869		8.31667	1.12384
281	11.5813	1.7084		9.9175	1.44365		5.35833	0.770218
282	10.4313	1.6114		8.4275	1.19554		8.3875	1.10861
283	6.85	1.00282		8.2275	1.19338		5.1125	0.653032
284	7.56875	1.10149		9.6975	1.53225		7.33333	0.92995
285	9.21875	1.19692		8.355	1.17462		7.20833	0.909639
286	7.7125	1.23341		8.3325	1.15822		6.72083	0.793366
287	6.8875	1.0573		7.165	1.46728		7.22917	0.940628
288	13.6875	3.09622		8.7675	1.3488		6.20417	0.95049
289	9.1125	1.53127		9.3525	1.40794		7.20417	0.996704
290	40.0812	4.75871		34.1	3.30615		30.3875	3.72654
291	37.7188	4.48402		33.6475	3.36245		26.4208	3.24425
292	16.3375	2.1505		21.0475	2.54424		14.95	2.08012
293	10.7125	1.74797		14.895	1.94771		8.175	1.36545
294	8.26875	1.4807		13.7775	1.94384		7.09583	1.07134
295	10.3812	1.42274		10.4	1.32627		5.04167	0.718941
296	7.3125	1.09046		9.5525	1.45194		6.67917	0.880123
297	8.84375	1.41226		9.3425	1.2998		5.90417	0.845282
298	5.7375	0.7063		7.4575	1.18192		5.0375	0.665836
299	5.14375	0.836927		6.7325	0.958146		3.95417	0.593803
300	5.48125	0.836721		4.215	0.560086		4.7	0.790346
301	7.075	0.983351		3.58	0.523177		4.18333	0.544967
302	5.95	0.862507		5.2175	0.755479		4.89167	0.77134
303	4.43125	0.713519		4.7675	0.647957		3.9375	0.57186
304	3.8625	0.542147		4.27	0.590271		2.8	0.405845
305	2.84375	0.4393		3.2425	0.557109		2.9125	0.494522
306	4.325	0.643543		4.2975	0.884871		2.88333	0.457899
307	2.08125	0.364037		3.19	0.510875		2.75833	0.495679
308	3.4	0.530873		3.3275	0.506986		1.9125	0.329709
309	4.9625	0.810842		3.435	0.506248		3.24583	0.481836
310	3.075	0.542645		3.92	0.539718		3.86667	0.696492
311	2.85625	0.558949		3.755	0.577025		2.52083	0.412387
312	2.8375	0.489102		3.3975	0.612073		1.7875	0.255028
313	3.65625	0.582153		2.5575	0.31915		1.43333	0.260342
314	2.5875	0.352181		2.5375	0.402674		2.00417	0.275828
315	2.29375	0.353345		4.895	1.63508		2.59167	0.421908
316	2.53125	0.399076		1.9875	0.299177		1.05833	0.20785
317	2.8375	0.442157		2.495	0.378071		1.59583	0.333879
318	2.16875	0.344186		2.02	0.314663		1.72083	0.30636
319	1.89375	0.303688		1.695	0.308024		1.48333	0.239677
320	2.0125	0.330084		1.5625	0.267922		1.175	0.21225
321	2.55625	0.541783		1.31	0.26504		1.0875	0.198508
322	8.875	0.948946		8.885	0.805511		8.27917	0.828983
323	14.8562	1.78838		13.965	1.40425		13.325	1.62118
324	3.5375	0.513254		2.6575	0.430871		3.32083	0.676278
325	1.86875	0.407189		2.065	0.335424		2.71667	0.465182
326	3.79375	0.651674		1.345	0.235386		2.24583	0.328974
327	3.38125	0.649004		1.4	0.262094		2.09167	0.391101
328	2.75625	0.44017		1.65	0.255151		1.59583	0.296653
329	1.5375	0.281631		1.19	0.244453		3.525	1.16957
330	0.76875	0.143252		3.255	1.70609		0.816667	0.191146
331	0.6375	0.116174		0.7075	0.130561		1.05	0.235432
332	0.85	0.185401		0.7	0.153624		1.67083	0.613939
333	0.45	0.113391		0.4725	0.106707		0.6625	0.141591
334	0.94375	0.174479		0.435	0.228745		0.55	0.139394
335	0.475	0.109147		0.255	0.0881007		0.570833	0.0973862
336	2.58125	0.756788		0.4375	0.131726		0.604167	0.126146
337	0.2625	0.0648727		0.41	0.115898		0.929167	0.149849
338	0.4125	0.0720161		0.3575	0.0802357		1.17083	0.224126
339	0.825	0.176288		0.3925	0.0744021		3.075	1.31088
340	1.0875	0.202429		1.23	0.232649		0.95	0.182222
341	1.05	0.193715		1.49	0.333536		0.7625	0.131215
342	0.61875	0.122167		1.13	0.410886		0.666667	0.130211
343	0.35	0.0766589		0.9225	0.199116		4.87917	2.19069
344	0.81875	0.145896		0.6	0.131765		0.795833	0.159111
345	0.35625	0.069945		0.68	0.186052		0.3125	0.0729344
346	0.36875	0.0658133		1.52	0.669553		0.454167	0.0817349
347	0.2875	0.0791345		0.875	0.250878		1.0375	0.272004
348	1.1625	0.329815		0.66	0.134218		1.24167	0.340766
349	1.4375	0.256509		1.035	0.182645		0.6	0.101735
350	0.6875	0.120677		0.9025	0.275341		0.695833	0.148028
351	0.3375	0.0818859		0.78	0.176123		0.308333	0.0542373
352	0.6625	0.100927		0.43	0.0940212		0.654167	0.117919
353	1.19375	0.218398		0.4325	0.0760061		0.829167	0.158413
354	0.625	0.0978002		0.54	0.128045		0.895833	0.163363
355	0.5625	0.0964049		0.4375	0.11178		0.608333	0.103985
356	0.54375	0.0877094		0.54	0.116355		1.55833	0.359007
357	0.3875	0.0841915		0.8025	0.243219		0.633333	0.107555
358	0.53125	0.12074		0.61	0.136951		1.31667	0.268384
359	0.99375	0.276205		0.87	0.178371		0.3625	0.0835635
360	0.6875	0.145142		0.4575	0.103536		0.683333	0.166242
361	0.33125	0.0708162		0.6025	0.127238		0.508333	0.108101
362	0.3375	0.0691008		0.5375	0.117584		0.941667	0.255511
363	0.34375	0.0623376		0.915	0.174481		0.675	0.159624
364	0.59375	0.109305		0.37	0.0737048		0.441667	0.0933062
365	0.63125	0.127708		0.355	0.0860287		0.7375	0.153701
366	0.51875	0.0939165		0.42	0.0867927		2.62083	1.27174
367	0.425	0.0721615		0.415	0.103364		1.8125	0.780627
368	0.4125	0.0770064		0.35	0.0783084		0.633333	0.127172
369	0.4	0.0626927		0.3675	0.0836264		0.254167	0.0486955
370	0.6625	0.131434		0.38	0.0776647		0.291667	0.0665855
371	0.4375	0.0714204		0.4375	0.0963687		0.2	0.0509962
372	0.4	0.0872759		0.415	0.0811588		0.3625	0.107992
373	0.95	0.151396		0.455	0.0872996		0.429167	0.0914248
374	0.5375	0.103711		0.6425	0.145542		0.520833	0.124405
375	0.48125	0.0951717		0.3875	0.0801173		0.6125	0.168634
376	0.9125	0.168846		0.7725	0.135523		0.325	0.0667862
377	1.225	0.366105		0.395	0.0659089		0.2875	0.0671749
378	0.75	0.129324		0.61	0.126961		0.5125	0.106606
379	0.71875	0.158606		1.5075	0.861853		0.395833	0.0775823
380	0.93125	0.177034		1.475	0.738261		0.283333	0.0539799
381	0.54375	0.138949		0.8625	0.371881		0.129167	0.0293115
382	1.8625	0.256034		3.06	0.756218		0.95	0.11468
383	0.8	0.132443		1.25	0.210325		1.2375	0.216425
384	7.8125	1.28329		5.46	0.730344		5.27917	0.852876
385	15.2438	1.86755		12.6125	1.27083		10.7833	1.45067
386	16.8625	2.04892		14.865	1.60228		14.1375	1.92638
387	13.5625	1.71341		13.8275	1.5358		13.6917	1.92527
388	14.1375	2.10599		14.325	1.48121		12.7333	1.83075
389	12.6937	1.66425		12.7825	1.47735		12.0083	1.61938
390	11.2188	1.42643		13.675	1.47458		14.0333	1.99201
391	10.5938	1.47209		13.63	1.64217		10.6042	1.4948
392	13.5875	1.7403		14.3225	1.9147		9.13333	1.21622
393	10.75	1.54359		14.235	1.64194		10.0167	1.37105
394	10.525	1.27644		11.1675	1.37385		12.125	1.67508
395	8.85	1.14213		10.685	1.20312		11.0625	1.55988
396	8.20625	1.09459		10.4775	1.39349		9.1625	1.11448
397	12.0125	1.52404		10.735	1.41528		9.7625	1.2061
398	12.3375	1.71255		10.02	1.16577		7.175	0.931118
399	10.725	1.41198		9.82	1.10911		7.775	0.95263
400	9.9	1.24361		12.145	1.66694		8.04583	0.948834
401	7.3875	1.09654		12.64	1.73252		9.32917	1.15257
402	8.80625	1.17429		11.5225	1.35701		10.925	1.52995
403	6.6875	0.913518		10.9	1.28177		7.27083	0.936357
404	7.9125	1.13923		8.8475	1.11588		10.95	1.49928
405	10.0375	1.3172		9.16	1.34802		9.57083	1.29746
406	11.4625	1.46105		9.9375	1.21351		7.41667	0.980166
407	9.43125	1.18081		7.8	0.902335		9.26667	1.39816
408	6.4375	0.929904		8.0175	0.981369		8.89583	1.46068
409	8.79375	1.22366		11.2325	1.43079		6.52917	0.864491
410	10.6	1.40744		9.9	1.38732		7.7375	0.90944
411	11.6125	1.89117		6.74	0.939866		5.48333	0.760783
412	9.175	1.49668		8.265	1.20245		8.2375	1.03454
413	10.0938	1.55252		6.2825	0.736835		7.20833	1.00531
414	8.0625	1.22652		6.09	0.792857		6.2625	0.725549
415	6	0.858069		6.2175	0.778226		8.4375	1.18439
416	7.375	1.11026		5.19	0.606594		6.07083	0.797129
417	9.425	1.3472		6.825	0.855927		5.14583	0.640497
418	10.3938	1.90192		5.5475	0.755296		4.96667	0.611536
419	4.9625	0.749713		4.68	0.662448		7.28333	1.00815
420	8.9875	1.47296		6.9475	0.849508		4.5625	0.636914
421	14.575	3.06724		7.97	1.35238		7.13333	0.905684
422	6.90625	0.97334		6.1375	0.762552		7.02083	1.09723
423	5.9875	0.787039		5.27	0.635273		6.18333	1.03633
424	9.74375	1.54383		4.67	0.560895		6.58333	0.835523
425	7.34375	1.04723		5.4825	0.714529		5.17917	0.663886
426	6.18125	0.883133		5.1975	0.591942		5.07083	0.630048
427	7.56875	1.06278		4.8225	0.679824		5.90417	0.7198
428	10.3688	1.81691		6.2575	0.850447		5.64583	0.839357
429	6.90625	1.13468		6.0225	0.864735		6.45	0.844866
430	8.55625	1.35132		5.91	0.867214		5.40833	0.757686
431	8.63125	1.17721		5.575	0.833392		4.35417	0.564579

[truncated: 4 more sheets: Fig5, Fig 5h, Fig6, Fig6e]
